# Supplementary material for: Determination of sample size for a multi-class classifier based on single-nucleotide polymorphisms: a volume under the surface approach
Source: BMC Bioinformatics. 2014 Jun 14;15:190. doi: 10.1186/1471-2105-15-190 (PMC4071155; doi:10.1186/1471-2105-15-190)
Supplement: Additional file 2 — R package “SampleSizeSNP” in ZIP file. [file 1471-2105-15-190-S2.zip]

Archive with 28 entries (24 files):
- SampleSizeSNP/
- SampleSizeSNP/data/
- SampleSizeSNP/data/Hapmap51.RData
- SampleSizeSNP/data/Hapmap92.RData
- SampleSizeSNP/data/HS348.RData
- SampleSizeSNP/DESCRIPTION
- SampleSizeSNP/man/
- SampleSizeSNP/man/AUC.inf.Rd
- SampleSizeSNP/man/AUC.n.Rd
- SampleSizeSNP/man/AUC.Simulation.Rd
- SampleSizeSNP/man/Compute.MAF.Rd
- SampleSizeSNP/man/Find.SS.AUC.Rd
- SampleSizeSNP/man/Find.SS.PCC.Rd
- SampleSizeSNP/man/Find.SS.VUS.Rd
- SampleSizeSNP/man/Generate.Theta.Rd
- SampleSizeSNP/man/Hapmap51.Rd
- SampleSizeSNP/man/Hapmap92.Rd
- SampleSizeSNP/man/HS348.Rd
- SampleSizeSNP/man/PCC.inf.optimal.Rd
- SampleSizeSNP/man/PCC.n.optimal.Rd
- SampleSizeSNP/man/ROC.4Figures.Rd
- SampleSizeSNP/man/ROC.infinity.plot.Rd
- SampleSizeSNP/man/ROC.n.plot.Rd
- SampleSizeSNP/man/VUS.inf.Rd
- SampleSizeSNP/man/VUS.n.Rd
- SampleSizeSNP/NAMESPACE
- SampleSizeSNP/R/
- SampleSizeSNP/R/SampleSizeSNP.R
