# Supplementary material for: Determination of sample size for a multi-class classifier based on single-nucleotide polymorphisms: a volume under the surface approach
Source: BMC Bioinformatics. 2014 Jun 14;15:190. doi: 10.1186/1471-2105-15-190 (PMC4071155; doi:10.1186/1471-2105-15-190)
Supplement: Additional file 2 — R package “SampleSizeSNP” in ZIP file. [file 1471-2105-15-190-S2.zip › SampleSizeSNP/DESCRIPTION]

Package: SampleSizeSNP
Type: Package
Title: Sample size determination for classifier based on SNP.
Version: 1.0
Date: 2012-11-07
Author: Xinyu Liu <xinyu81@uga.edu>
Maintainer: Xinyu Liu <xinyu81@uga.edu>
Depends: mvtnorm, geometry,DEoptim,e1071,ROCR,pROC
Description: This package implements a version of sample size determination for SNP classifier. It can be based on the Probability of Correct Classification (PCC) or Area Under Curve (AUC).
License: GPL-2
