# Supplementary material for: Determination of sample size for a multi-class classifier based on single-nucleotide polymorphisms: a volume under the surface approach
Source: BMC Bioinformatics. 2014 Jun 14;15:190. doi: 10.1186/1471-2105-15-190 (PMC4071155; doi:10.1186/1471-2105-15-190)
Supplement: Additional file 2 — R package “SampleSizeSNP” in ZIP file. [file 1471-2105-15-190-S2.zip › SampleSizeSNP/man/AUC.inf.Rd]

\name{AUC.inf}
\alias{AUC.inf}
\title{
Compute the AUC under theoretical maximum PCC.
}
\description{
Compute the AUC under theoretical maximum PCC.
}
\usage{
AUC.inf(theta1, theta2, rho)
}
\arguments{
  \item{theta1}{The MAF of case groups.
}
  \item{theta2}{The MAF of control groups.
}
  \item{rho}{The percentage of SNP's with effect on case/control, default = 1.
}
}

\value{
The AUC value.
}
\references{
Liu, X., et al. Sample size determination for classifiers based on single-nucleotide polymorphisms. Biostatistics (2012), 13:2, 217-227.
}
\author{
Xinyu Liu
}

\examples{
m <- 10 # number of SNPs
h <- 0.1 # the difference between two MAFs
theta1 <- rep(0.3,10)
theta2 <- theta1 - 0.1
AUC.inf(theta1,theta2,rho=1)
#########################
data(Hapmap51)
AUC.inf(Hapmap51$theta1,Hapmap51$theta2,rho=1)
}
