# Supplementary material for: Determination of sample size for a multi-class classifier based on single-nucleotide polymorphisms: a volume under the surface approach
Source: BMC Bioinformatics. 2014 Jun 14;15:190. doi: 10.1186/1471-2105-15-190 (PMC4071155; doi:10.1186/1471-2105-15-190)
Supplement: Additional file 2 — R package “SampleSizeSNP” in ZIP file. [file 1471-2105-15-190-S2.zip › SampleSizeSNP/man/AUC.n.Rd]

\name{AUC.n}
\alias{AUC.n}
\title{
AUC under linear classifier.
}
\description{
The AUC of the linear classifier.
}
\usage{
AUC.n(n1, n2, theta1, theta2, alpha, rho)
}
\arguments{
  \item{n1}{
The number of observations in case group.
}
  \item{n2}{
The number of observation in control groups.
}
  \item{theta1}{
The MAF for case groups.
}
  \item{theta2}{
The MAF for control groups.
}
  \item{alpha}{
The significant level to select the SNPs, default = 0.1.
}
  \item{rho}{
The percentage of SNPs with effect on case/control, default = 1.
}
}
\value{
The AUC number based on the linear classifier.
}
\references{
Liu, X., et al. Sample size determination for classifiers based on single-nucleotide polymorphisms. Biostatistics (2012), 13:2, 217-227.
}
\author{
Xinyu Liu
}

\examples{
m <- 10 # number of SNPs
h <- 0.1 # the difference between two MAFs
n1 <- 50
n2 <- 50
theta1 <- rep(0.3,m)
theta2 <- theta1 - 0.1
alpha <- 0.01
rho=1
AUC.n(n1, n2, theta1, theta2,alpha,rho)
#########################
data(Hapmap51)
AUC.n(n1, n2, Hapmap51$theta1, Hapmap51$theta2,alpha,rho)
}
