# Supplementary material for: Determination of sample size for a multi-class classifier based on single-nucleotide polymorphisms: a volume under the surface approach
Source: BMC Bioinformatics. 2014 Jun 14;15:190. doi: 10.1186/1471-2105-15-190 (PMC4071155; doi:10.1186/1471-2105-15-190)
Supplement: Additional file 2 — R package “SampleSizeSNP” in ZIP file. [file 1471-2105-15-190-S2.zip › SampleSizeSNP/man/AUC.Simulation.Rd]

\name{AUC.Simulation}
\alias{AUC.Simulation}
\title{
Compute the values for PCC(inf), PCC(n)_f, PCC(n)_MC, and PCC(n)_SVM.
}
\description{
Compute the values for PCC(inf), PCC(n)_f, PCC(n)_MC, and PCC(n)_SVM.
}
\usage{
AUC.Simulation(h_list,m_list,alpha_list,n_list,low,high,bin_num,pi_1,rho,kkk)
}
\arguments{
  \item{h_list}{
The list of h values.
}
  \item{m_list}{
The list of m values.
}
  \item{alpha_list}{
The list of alpha values.
}
  \item{n_list}{
The list of n values.
}
  \item{low}{
Lower bound of threshold K's.
}
  \item{high}{
Upper bound of threshold K's.
}
  \item{bin_num}{
The number of bins for threshold.
}
  \item{pi_1}{
The percentage of group 1.
}
  \item{rho}{
The percentage of significant SNP's.
}
  \item{kkk}{
The times of repeat in the simulation.
}
}
\details{
Compute the values for PCC(inf), PCC(n)_f, PCC(n)_MC, and PCC(n)_SVM.
}
\value{
The sample size.
}
\references{
Liu, X., et al. Sample size determination for classifiers based on single-nucleotide polymorphisms. Biostatistics (2012), 13:2, 217-227.
}
\author{
Xinyu Liu
}
\examples{
theta1 <-  0.3
alpha = 0.01
rho = 1
low=-10
high=200
bin_num=5000
pi_1=pi_2=0.5
kkk=200
h_list = c(0.01,0.05,0.1,0.2)
m_list = c(10,50,200)
alpha_list = c(0.01)
n_list = c(30,100,200)
#AUC.Simulation(h_list,m_list,alpha_list,n_list,low,high,bin_num,pi_1,rho,kkk)
}
