# Supplementary material for: Determination of sample size for a multi-class classifier based on single-nucleotide polymorphisms: a volume under the surface approach
Source: BMC Bioinformatics. 2014 Jun 14;15:190. doi: 10.1186/1471-2105-15-190 (PMC4071155; doi:10.1186/1471-2105-15-190)
Supplement: Additional file 2 — R package “SampleSizeSNP” in ZIP file. [file 1471-2105-15-190-S2.zip › SampleSizeSNP/man/Compute.MAF.Rd]

\name{Compute.MAF}
\alias{Compute.MAF}
\title{
Compute the MAF given the sample.
}
\description{
To determine the sample size, the minor allele frequency (MAF) of case and control groups are needed; if they are not available, then the intial sample
of the SNP data with case/control labels are required, and the MAF of two groups will be estimated by MLE. 
}
\usage{
Compute.MAF(data, label)
}
\arguments{
  \item{data}{
The SNP data set, which is encoded by the number of minor allele.
}
  \item{label}{
The label of case/control, please be note that the case group is labeled by higher number and corresponds to theta1, and the control group is labeled by lower number and corresponds to theta2.
}
}
\value{
MLE of theta1 and theta2.
}
\references{
Liu, X. et al. (2012) Sample size determination for classifiers based on single-nucleotide polymorphisms. Biostatistics, 13:2, 217-277.
}
\author{
Xinyu Liu
}
\examples{
data(Hapmap51)
Compute.MAF(Hapmap51$data,Hapmap51$labels)
}
