# Supplementary material for: Determination of sample size for a multi-class classifier based on single-nucleotide polymorphisms: a volume under the surface approach
Source: BMC Bioinformatics. 2014 Jun 14;15:190. doi: 10.1186/1471-2105-15-190 (PMC4071155; doi:10.1186/1471-2105-15-190)
Supplement: Additional file 2 — R package “SampleSizeSNP” in ZIP file. [file 1471-2105-15-190-S2.zip › SampleSizeSNP/man/Find.SS.AUC.Rd]

\name{Find.SS.AUC}
\alias{Find.SS.AUC}
\title{
Determine the sample size based on the AUC.
}
\description{
Find the sample size such that 
AUC(infinity) - AUC(n) < diff
}
\usage{
Find.SS.AUC(RequestDifference,diff,pi_1,theta1,theta2,alpha,rho)
}
\arguments{
  \item{RequestDifference}{
If TRUE, then it will find the sample size such that AUC(inf)-AUC(n) < diff,
if FALSE, then it will find that sample size such that 1 - AUC(n) < diff. Please see the details and examples.
}
  \item{diff}{
The threshold of AUC(infinity) - AUC(n).
}
  \item{pi_1}{
The percentage of case group in sample data, so n1/n2 = pi_1/(1-pi_1)
}
  \item{theta1}{
The MAF of case group.
}
  \item{theta2}{
The MAF of case group.
}
  \item{alpha}{
The significant level of selecting the SNPs by Wald test, default = 0.01.
}
  \item{rho}{
The percentage of SNP with the effect on case/control, default = 1.
}
}
\details{
This function determines the sample size needed according to AUC, it is devided into two parts, the first part
as stated in the paper, is to find the sample size, n, such that AUC(infinity)-AUC(n) <diff. The second
part ignores the AUC(infinity), only consider the AUC(n), and find the sample size, n, such that
1 - AUC(n) < diff, or 1-diff < AUC(n). But before that, please be note that the AUC(n) can not exceed
AUC(infinity), and can not be lower than AUC(n), so remember to check the range of AUC(n) before
setting the threshold diff. Please see the examples for more details.
}
\value{
The sample size.
}
\references{
Liu, X., et al. Sample size determination for classifiers based on single-nucleotide polymorphisms. Biostatistics (2012), 13:2, 217-227.
}
\author{
Xinyu Liu
}
\examples{
data(Hapmap51)
### first find the theoretical maximum value of AUC, AUC(infinity).
AUC.inf(Hapmap51$theta1,Hapmap51$theta2,rho=1)
### second find the lowest value of AUC.
AUC.n(1,1,Hapmap51$theta1,Hapmap51$theta2,alpha=0.1,rho=1)
### so the AUC(n) should between these two values.

### Or you can make the plot of AUC(n) and AUC(inf)
res <- matrix(NA, nrow=1,ncol=100)
for (i in 1:100)
{
    res[1,i] <- AUC.n(i*5,i*5,Hapmap51$theta1,Hapmap51$theta2,alpha=0.1,rho=1)
}
plot(10*seq(100),res,type="l",lwd=3,xlab="Sample Size",ylab="AUC") #please be note that the sample size is 2*n, half for case, half for control.
abline(h = AUC.inf(Hapmap51$theta1,Hapmap51$theta2,rho=1),lwd=3)


### Then you can find the sample size according to the threshold, diff.
### if you want to find the sample size such that AUC(inf)-AUC(n) < diff, then you can use
Find.SS.AUC(RequestDifference=TRUE, diff=0.01,pi_1=0.5,theta1=Hapmap51$theta1,theta2=Hapmap51$theta2,alpha=0.1,rho=1)

### or you just want to control AUC(n) and ignore AUC(infinity), then the formula becomes
### 1- AUC(n) < diff, or AUC(n) > 1 - diff, you can use 
Find.SS.AUC(RequestDifference=FALSE, diff=0.3,pi_1=0.5,theta1=Hapmap51$theta1,theta2=Hapmap51$theta2,alpha=0.1,rho=1)
}
