# Supplementary material for: Determination of sample size for a multi-class classifier based on single-nucleotide polymorphisms: a volume under the surface approach
Source: BMC Bioinformatics. 2014 Jun 14;15:190. doi: 10.1186/1471-2105-15-190 (PMC4071155; doi:10.1186/1471-2105-15-190)
Supplement: Additional file 2 — R package “SampleSizeSNP” in ZIP file. [file 1471-2105-15-190-S2.zip › SampleSizeSNP/man/Find.SS.PCC.Rd]

\name{Find.SS.PCC}
\alias{Find.SS.PCC}
\title{
Compute the sample size based on PCC.
}
\description{
Find the sample size such that 
PCC(infinity) - PCC(n) < diff
}
\usage{
Find.SS.PCC(RequestDifference,diff,pi_1,theta1,theta2,alpha,rho)
}
\arguments{
  \item{RequestDifference}{
If TRUE, then it will find the sample size such that PCC(inf)-PCC(n) < diff,
if FALSE, then it will find that sample size such that 1 - PCC(n) < diff. Please see the details and examples.
}
  \item{diff}{
The thresold for the difference of two PCCs.
}
  \item{pi_1}{
The percentage of the case group, so n1/n2 = pi_1/(1-pi_1).
}
  \item{theta1}{
The MAF of case group.
}
  \item{theta2}{
The MAF of control group.
}
  \item{alpha}{
The significant level to choose the SNPs, default = 0.1.
}
  \item{rho}{
The percentage of SNP with effect on case/control, default = 1.
}
}
\details{
This function determines the sample size needed according to PCC, it is devided into two parts, the first part
as stated in the paper, is to find the sample size, n, such that PCC(infinity)-PCC(n) < diff. The second
part ignores the PCC(infinity), only consider the PCC(n), and find the sample size, n, such that
1 - PCC(n) < diff, or 1-diff < PCC(n). But before that, please be note that the PCC(n) can not exceed
PCC(infinity), and can not be lower than PCC(n), so remember to check the range of PCC(n) before
setting the threshold diff. Please see the examples for more details.
}
\value{
The sample size.
}
\references{
Liu, X., et al. Sample size determination for classifiers based on single-nucleotide polymorphisms. Biostatistics (2012), 13:2, 217-227.
}
\author{
Xinyu Liu
}
\examples{
data(Hapmap51)
### first find the theoretical maximum value of PCC, PCC(infinity).
PCC.inf.optimal(Hapmap51$theta1,Hapmap51$theta2,pi_1=0.5,rho=1)
### second find the lowest value of PCC.
PCC.n.optimal(1,Hapmap51$theta1,Hapmap51$theta2,pi_1=0.5,alpha=0.1,rho=1)
### so the PCC(n) should between these two values.

### Or you can make the plot of AUC(n) and AUC(inf)
res <- matrix(NA, nrow=1,ncol=100)
for (i in 1:100)
{
    res[1,i] <- PCC.n.optimal(i*5,Hapmap51$theta1,Hapmap51$theta2,pi_1=0.5,alpha=0.1,rho=1)
}
plot(10*seq(100),res,type="l",lwd=3,xlab="Sample Size",ylab="PCC") #please be note that the sample size is 2*n, half for case, half for control.
abline(h = PCC.inf.optimal(Hapmap51$theta1,Hapmap51$theta2,pi_1=0.5,rho=1),lwd=3)


### Then you can find the sample size according to the threshold, diff.
### if you want to find the sample size such that PCC(inf)-PCC(n) < diff, then you can use
Find.SS.PCC(RequestDifference=TRUE, diff=0.01,pi_1=0.5,theta1=Hapmap51$theta1,theta2=Hapmap51$theta2,alpha=0.1,rho=1)

### or you just want to control PCC(n) and ignore PCC(infinity), then the formula becomes
### 1- PCC(n) < diff, or PCC(n) > 1 - diff, you can use 
Find.SS.PCC(RequestDifference=FALSE, diff=0.3,pi_1=0.5,theta1=Hapmap51$theta1,theta2=Hapmap51$theta2,alpha=0.1,rho=1)
}
