# Supplementary material for: Determination of sample size for a multi-class classifier based on single-nucleotide polymorphisms: a volume under the surface approach
Source: BMC Bioinformatics. 2014 Jun 14;15:190. doi: 10.1186/1471-2105-15-190 (PMC4071155; doi:10.1186/1471-2105-15-190)
Supplement: Additional file 2 — R package “SampleSizeSNP” in ZIP file. [file 1471-2105-15-190-S2.zip › SampleSizeSNP/man/Find.SS.VUS.Rd]

\name{Find.SS.VUS}
\alias{Find.SS.VUS}
\title{
Determine the sample size based on the VUS.
}
\description{
Find the sample size such that 
VUS(infinity) - VUS(n) < diff
}
\usage{     
Find.SS.VUS(diff,C,Theta,alpha,m,kk,rho,abserr)
}
\arguments{
  \item{diff}{
The threshold of VUS(infinity) - VUS(n).
}
  \item{C}{
Number of groups.
}
  \item{Theta}{
The MAF matrix, with m rows and C columns.
}
  \item{alpha}{
The significant level of selecting the SNPs by Wald test.
}
  \item{m}{
Number of SNP's.
}
  \item{kk}{
The number of random values generated to compute the integration by qhull method.
}
  \item{rho}{
The percentage of SNP with the effect on case/control, default = 1.
}
  \item{abserr}{
The cutoff of the error.
}
}
\details{
This function determines the sample size needed according to VUS, it is devided into two parts, the first part
as stated in the paper, is to find the sample size, n, such that VUS(infinity)-VUS(n) <diff. The second
part ignores the VUS(infinity), only consider the VUS(n), and find the sample size, n, such that
1 - VUS(n) < diff, or 1-diff < VUS(n). But before that, please be note that the VUS(n) can not exceed
VUS(infinity), and can not be lower than VUS(n), so remember to check the range of VUS(n) before
setting the threshold diff. Please see the examples for more details.
}
\value{
The sample size.
}
\references{
Liu, X., et al. Sample size determination for classifiers based on single-nucleotide polymorphisms. Biostatistics (2012), 13:2, 217-227.
}
\author{
Xinyu Liu
}
\examples{
rho = 1
alpha=0.01
C=3
kk=100
kkk=200
rr=10 
U1=0.4
U2=0.49
Di=0.002
abserr = 0.001
ms = 1
diff <- 0.01
theta_1_list = c(0.3)
h_list = c(0.05,0.1,0.15)
m_list = c(30,50,100,200)
alpha_list = c(0.01)
rho=1
#Results_Tab3 = matrix(ncol=4,nrow=length(theta_1_list)*length(h_list)*length(m_list)*length(alpha_list))
#colnames(Results_Tab3) <- c("h","m","alpha","Size")
#mm = 1
#for (theta1 in theta_1_list)
#{
#    for (h in h_list) 
#    {
#        for (m in m_list)
#        {
#            for (alpha in alpha_list)
#            {   
#                ll <- m
#                Theta <- Generate.Theta(C,m,U1,U2,h,Di,rho)$Theta 
#                SampleS <- Find.SS.VUS(diff,C,Theta,alpha,m,kk,rho,abserr) 
#                Results2 <- c(h,m,alpha,SampleS)
#                print(Results2)
#                Results_Tab3[mm,] <- Results2
#                mm = mm + 1
#            }              
#        }
#    }
#}

}
