# Supplementary material for: Determination of sample size for a multi-class classifier based on single-nucleotide polymorphisms: a volume under the surface approach
Source: BMC Bioinformatics. 2014 Jun 14;15:190. doi: 10.1186/1471-2105-15-190 (PMC4071155; doi:10.1186/1471-2105-15-190)
Supplement: Additional file 2 — R package “SampleSizeSNP” in ZIP file. [file 1471-2105-15-190-S2.zip › SampleSizeSNP/man/Generate.Theta.Rd]

\name{Generate.Theta}
\alias{Generate.Theta}
\title{
Gererate matrix of MAF randomly.
}
\description{
This function produces the MAF matrix randomly, which is m*C, that is, each column corresponds to the MAF of m SNP's for one class. In this program, given SNPi, theta_i1 ~ U(U1,U2), h1,h2,...,h_(C-1) ~ U(h-Di,h+Di), theta_i2 = theta_i1 - h1,theta_i3 = theta_i2 - h2, and so on.

If rho < 1, then for each SNP ( C groups ) there is rho percentage that theta_i1,...,theta_iC ~ U(0.1,0.4)
}
\usage{
Generate.Theta(C,m,U1,U2,h,Di,rho)
}
\arguments{
  \item{C}{Number of groups.}
  \item{m}{Number of SNP's.}
  \item{U1}{theta_i1 ~ U(U1,U2).}
  \item{U2}{theta_i1 ~ U(U1,U2).}
  \item{h}{h1,h2,...,h_(C-1) ~ U(h-Di,h+Di).}
  \item{Di}{h1,h2,...,h_(C-1) ~ U(h-Di,h+Di).}
  \item{rho}{The percentage of SNP's with effect on case/control, default = 1.}
}
\value{
$Theta: MAF matrix, with m rows and C columns.
$significant_index : if 0, then theta_i1,...,theta_iC ~ U(0.1,0.4), if 1, then theta_i1 ~ U(U1,U2), h1,h2,...,h_(C-1) ~ U(h-Di,h+Di), theta_i2 = theta_i1 - h1,theta_i3 = theta_i2 - h2, and so on.
}
\references{
Liu, X., et al. Sample size determination for classifiers based on single-nucleotide polymorphisms. Biostatistics (2012), 13:2, 217-227.
}
\author{
Xinyu Liu
}
\examples{
rho = 1 
C=3
U1=0.4
U2=0.49
Di=0.002
h = 0.1
m = 50
Theta <- Generate.Theta(C,m,U1,U2,h,Di,rho)$Theta
Theta
}
