# Supplementary material for: Determination of sample size for a multi-class classifier based on single-nucleotide polymorphisms: a volume under the surface approach
Source: BMC Bioinformatics. 2014 Jun 14;15:190. doi: 10.1186/1471-2105-15-190 (PMC4071155; doi:10.1186/1471-2105-15-190)
Supplement: Additional file 2 — R package “SampleSizeSNP” in ZIP file. [file 1471-2105-15-190-S2.zip › SampleSizeSNP/man/Hapmap51.Rd]

\name{Hapmap51}
\docType{data}
\alias{Hapmap51}
\title{The 51 selected encoded SNPs}
\description{
The class is made of three elements, the first one "Hapmap51$data" is the SNPs data, it is from the encoded Hapmap data, 
and the 51 SNPs are selected by the "independent criteria" which is described by the paper below. The second one "Hapmap51$labels"
are the labels of the case/control. "Hapmap51$theta1" and "Hapmap51$theta2" are MAF of case and contorl groups, respectively, 
which are estimated by maximum likelihood method. 
}
\usage{Hapmap51}
\examples{
data(Hapmap51)
dim(Hapmap51$data)
Hapmap51$data[1:10,1:10]
Hapmap51$labels
Hapmap51$theta1
Hapmap51$theta2
}

\references{
Liu, X., et al. Sample size determination for classifiers based on single-nucleotide polymorphisms. Biostatistics (2012), 13:2, 217-227.
}
\keyword{datasets}
