# Supplementary material for: Determination of sample size for a multi-class classifier based on single-nucleotide polymorphisms: a volume under the surface approach
Source: BMC Bioinformatics. 2014 Jun 14;15:190. doi: 10.1186/1471-2105-15-190 (PMC4071155; doi:10.1186/1471-2105-15-190)
Supplement: Additional file 2 — R package “SampleSizeSNP” in ZIP file. [file 1471-2105-15-190-S2.zip › SampleSizeSNP/man/Hapmap92.Rd]

\name{Hapmap92}
\docType{data}
\alias{Hapmap92}
\title{The 92 selected encoded SNPs}
\description{
The class is made of three elements, the first one "Hapmap92$data" is the SNPs data, it is from the encoded Hapmap data, 
and the 92 SNPs are selected by the "independent criteria" which is described by the paper below. The second one "Hapmap51$labels"
are the labels of the population. "Hapmap92$Theta" are MAF matrix, which are estimated by maximum likelihood method. The labels and corresponding number:

0 -- African ancestry in Southwest USA (ASW, 87)
1 -- Utah residents with Northern and Western European ancestry from the CEPH collection (CEU, 165)
2 -- Han Chinese in Beijing, China (CHB, 137)
3 -- Chinese in Metropolitan Denver, Colorado (CHD, 109)
4 -- Gujarati Indians in Houston, Texas (GIH, 101) 
5 -- Japanese in Tokyo, Japan (JPT, 113)
6 -- Luhya in Webuye, Kenya (LWK, 110)
7 -- Mexican ancestry in Los Angeles, California (MEX, 86)
8 -- Maasai in Kinyawa, Kenya (MKK, 184)
9 -- Toscani in Italia (TSI, 102)
10 -- Yoruba in Ibadan, Nigeria (YRI, 203)
}
\usage{Hapmap92}
\examples{
data(Hapmap92)
dim(Hapmap92$data)
Hapmap92$data[1:10,1:10]
Hapmap92$labels[1:10]
Hapmap92$Theta[1:5,]
Theta3 <- Hapmap92$Theta[,c(3,4,6)]
rho = 1
abserr = 0.001
kk = 100
ll = m = 92
C <- 3
alpha <- 0.1
abserr = 0.001
n <- 100
N <- matrix(n,nrow=C,ncol=1)
#VUS.inf(C,ll,Theta3,kk,abserr) #0.6177627
#VUS.n(C,Theta3,alpha,N,m,rho,kk,abserr)  #0.4245822
}

\references{
Liu, X., et al. Sample size determination for classifiers based on single-nucleotide polymorphisms. Biostatistics (2012), 13:2, 217-227.

}
\keyword{datasets}
