# Supplementary material for: Determination of sample size for a multi-class classifier based on single-nucleotide polymorphisms: a volume under the surface approach
Source: BMC Bioinformatics. 2014 Jun 14;15:190. doi: 10.1186/1471-2105-15-190 (PMC4071155; doi:10.1186/1471-2105-15-190)
Supplement: Additional file 2 — R package “SampleSizeSNP” in ZIP file. [file 1471-2105-15-190-S2.zip › SampleSizeSNP/man/HS348.Rd]

\name{HS348}
\docType{data}
\alias{HS348}
\title{The 348 selected encoded SNPs from Heterogeneous Stock Mice Data}
\description{
The class is made of five elements, the first one "data" is the SNPs data, it is from the encoded Heterogeneous Stock Mice data, 
and the 348 SNPs are selected by the "independent criteria" which is described by the paper below. "Anx_label_C3" is the categorical label of Anxiety 
according to its distribution, the cutoffs are 0.1 and 0.6. "MAF.Anx.C3" is the MAF according to the label "Anx_label_C3". 
Similarly, "ObeBMI_label_C4" are the categorical labels of Obesity BMI, the cutoffs are the four quantiles of Obesity BMI.
}
\usage{HS348}
\examples{
data(HS348)
dim(HS348$data)
HS348$data[1:10,1:10]
rho = 1
abserr = 0.01
kk = 100
ll = m = 348
C <- 3
alpha <- 0.01
n <- 100
N <- matrix(n,nrow=C,ncol=1)
#Theta <- HS348$MAF.Anx.C3
#VUS.inf(C,ll,Theta,kk,abserr)  #0.6921208
#VUS.n(C,Theta,alpha,N,m,rho,kk,abserr)  #0.2467791
#Theta <- HS348$ObeBMI_MAF_C4
}

\references{
Liu, X., et al. Sample size determination for classifiers based on single-nucleotide polymorphisms. Biostatistics (2012), 13:2, 217-227.
}
\keyword{datasets}
