# Supplementary material for: Determination of sample size for a multi-class classifier based on single-nucleotide polymorphisms: a volume under the surface approach
Source: BMC Bioinformatics. 2014 Jun 14;15:190. doi: 10.1186/1471-2105-15-190 (PMC4071155; doi:10.1186/1471-2105-15-190)
Supplement: Additional file 2 — R package “SampleSizeSNP” in ZIP file. [file 1471-2105-15-190-S2.zip › SampleSizeSNP/man/PCC.inf.optimal.Rd]

\name{PCC.inf.optimal}
\alias{PCC.inf.optimal}
\title{
The theoretical maximum value of PCC.
}
\description{
The theoretical maximum value of PCC, which is computed from the assumptions and Bayesian formula.
}
\usage{
PCC.inf.optimal(theta1, theta2, pi_1, rho)
}
\arguments{
  \item{theta1}{
The MAF for case group.
}
  \item{theta2}{
The MAF for control group.
}
  \item{pi_1}{
The percentage of case group.
}
  \item{rho}{
The percentage of SNP with effect on case/control, default = 1.
}
}
\value{
The PCC(infinity) value.
}
\references{
Liu, X., et al. Sample size determination for classifiers based on single-nucleotide polymorphisms. Biostatistics (2012), 13:2, 217-227.
}
\author{
Xinyu Liu
}
\examples{
m <- 10
h <- 0.1 
theta1 <- rep(0.3,m)
theta2 <- theta1 - h
pi_1 <- 0.5
PCC.inf.optimal(theta1, theta2, pi_1,rho=1)
#########################################################
data(Hapmap51)
PCC.inf.optimal(theta1=Hapmap51$theta1, theta2=Hapmap51$theta2, pi_1,rho=1)
}
