# Supplementary material for: Determination of sample size for a multi-class classifier based on single-nucleotide polymorphisms: a volume under the surface approach
Source: BMC Bioinformatics. 2014 Jun 14;15:190. doi: 10.1186/1471-2105-15-190 (PMC4071155; doi:10.1186/1471-2105-15-190)
Supplement: Additional file 2 — R package “SampleSizeSNP” in ZIP file. [file 1471-2105-15-190-S2.zip › SampleSizeSNP/man/PCC.n.optimal.Rd]

\name{PCC.n.optimal}
\alias{PCC.n.optimal}
\title{
The PCC under the linear classifier.
}
\description{
PCC(n)
}
\usage{
PCC.n.optimal(n1, theta1, theta2, pi_1, alpha, rho)
}
\arguments{
  \item{n1}{
The number of case group.
}
  \item{theta1}{
The MAF of case group.
}
  \item{theta2}{
The MAF of control group.
}
  \item{pi_1}{
The percentage of case group.
}
  \item{alpha}{
The significant level to select SNP, default = 0.1.
}
  \item{rho}{
The percentage of SNP with effect on case/control, default = 1.
}
}
\value{
PCC(n)
}
\references{
Liu, X., et al. Sample size determination for classifiers based on single-nucleotide polymorphisms. Biostatistics (2012), 13:2, 217-227.
}
\author{
Xinyu Liu
}
\examples{
m <- 10
h <- 0.2
n1 <- 50
pi_1 <- 0.5
alpha <- 0.01
rho=1
theta1 <- rep(0.3,m)
theta2 <- theta1 - h
PCC.n.optimal(n1, theta1, theta2, pi_1,alpha,rho)

################################################################3
data(Hapmap51)
n1 <- 50
pi_1 <- 0.5
theta1 <- Hapmap51$theta1
theta2 <- Hapmap51$theta2
alpha <- 0.1
rho=1
PCC.n.optimal(n1, theta1, theta2, pi_1,alpha,rho)
}
