# Supplementary material for: Determination of sample size for a multi-class classifier based on single-nucleotide polymorphisms: a volume under the surface approach
Source: BMC Bioinformatics. 2014 Jun 14;15:190. doi: 10.1186/1471-2105-15-190 (PMC4071155; doi:10.1186/1471-2105-15-190)
Supplement: Additional file 2 — R package “SampleSizeSNP” in ZIP file. [file 1471-2105-15-190-S2.zip › SampleSizeSNP/man/ROC.4Figures.Rd]

\name{ROC.4Figures}
\alias{ROC.4Figures}
\title{
The ROC figures for PCC(inf), PCC(n)_f, PCC(n)_MC, and PCC(n)_SVM.
}
\description{
The ROC figures for PCC(inf), PCC(n)_f, PCC(n)_MC, and PCC(n)_SVM.
}
\usage{
ROC.4Figures(Plot,theta1,theta2,h,m,ll,n1,n2,low,high,bin_num,alpha,pi_1,pi_2,rho,kkk)
}
\arguments{
  \item{Plot}{
If True, then the four figures will be plotted.
}
  \item{theta1}{
MAF for group 1.
}
  \item{theta2}{
MAF for group 2.
}
  \item{h}{
h=theta_1 - theta_2
}
  \item{m}{
Number of SNP's.
}
  \item{ll}{
Number of significan SNP's.
}
  \item{n1}{
Sample size in group 1.
}
  \item{n2}{
Sample size in group 2.
}
  \item{low}{
The lower bound for threshold K.
}
  \item{high}{
The upper bound for threshold K.
}
  \item{bin_num}{
Number of threshold K's, so the bin length is (high-low)/bin_num, and threshold is low + i*bin. 
}
  \item{alpha}{
The significant level for SNP selection by Wald test.
}
  \item{pi_1}{
Percentage of group 1.
}
  \item{pi_2}{
Percentage of group 2.
}
  \item{rho}{
The percentage of significant SNP's.
}
  \item{kkk}{
The times of repeat in the simulation.
}
}
\details{
The ROC figures for PCC(inf), PCC(n)_f, PCC(n)_MC, and PCC(n)_SVM.
}
\value{
The sample size.
}
\references{
Liu, X., et al. Sample size determination for classifiers based on single-nucleotide polymorphisms. Biostatistics (2012), 13:2, 217-227.
}
\author{
Xinyu Liu
}
\examples{
alpha = 0.1
rho = 1
kkk=200
low=-10
high=200
bin_num=5000
pi_1=pi_2=0.5

n1=n2=30
h=0.1
ll=m=10
theta1 <- rep(0.3,m)
theta2 <- theta1 - h
#ROC.4Figures(TRUE,theta1,theta2,h,m,ll,n1,n2,low,high,bin_num,alpha,pi_1,pi_2,rho,kkk)
#title("h=0.1, m=10, size=60")

n1=n2=200
h=0.1
ll=m=10
theta1 <- rep(0.3,m)
theta2 <- theta1 - h
#ROC.4Figures(TRUE,theta1,theta2,h,m,ll,n1,n2,low,high,bin_num,alpha,pi_1,pi_2,rho,kkk)
#title("h=0.1, m=10, size=200")

n1=n2=30
h=0.1
ll=m=50
theta1 <- rep(0.3,m)
theta2 <- theta1 - h
#ROC.4Figures(TRUE,theta1,theta2,h,m,ll,n1,n2,low,high,bin_num,alpha,pi_1,pi_2,rho,kkk)
#title("h=0.1, m=50, size=60")

n1=n2=200
h=0.1
ll=m=50
theta1 <- rep(0.3,m)
theta2 <- theta1 - h
#ROC.4Figures(TRUE,theta1,theta2,h,m,ll,n1,n2,low,high,bin_num,alpha,pi_1,pi_2,rho,kkk)
#title("h=0.1, m=50, size=200")

n1=n2=30
h=0.2
ll=m=10
theta1 <- rep(0.3,m)
theta2 <- theta1 - h
#ROC.4Figures(TRUE,theta1,theta2,h,m,ll,n1,n2,low,high,bin_num,alpha,pi_1,pi_2,rho,kkk)
#title("h=0.2, m=10, size=60")

n1=n2=30
h=0.2
ll=m=50
theta1 <- rep(0.3,m)
theta2 <- theta1 - h
#ROC.4Figures(TRUE,theta1,theta2,h,m,ll,n1,n2,low,high,bin_num,alpha,pi_1,pi_2,rho,kkk)
#title("h=0.2, m=50, size=60")
}
