# Supplementary material for: Determination of sample size for a multi-class classifier based on single-nucleotide polymorphisms: a volume under the surface approach
Source: BMC Bioinformatics. 2014 Jun 14;15:190. doi: 10.1186/1471-2105-15-190 (PMC4071155; doi:10.1186/1471-2105-15-190)
Supplement: Additional file 2 — R package “SampleSizeSNP” in ZIP file. [file 1471-2105-15-190-S2.zip › SampleSizeSNP/man/ROC.infinity.plot.Rd]

\name{ROC.infinity.plot}
\alias{ROC.infinity.plot}

\title{
The ROC plot for under the theoretical maximum PCC.
}
\description{
The ROC plot for under the theoretical maximum PCC.
}
\usage{
ROC.infinity.plot(theta1, theta2, low=-200, high=200, bin_num=10000, lty=1, lwd=3, col="black", rho)
}
\arguments{
  \item{theta1}{
The MAF of case group.
}
  \item{theta2}{
The MAF of control group.
}
  \item{low}{
The low level of threshold K, default = -200.
}
  \item{high}{
The upper level of threshold K, default = 200.
}
  \item{bin_num}{
The number of bins while spanning the K, default = 10000.
}
  \item{lty}{
The style of line on the ROC, default=1.
}
  \item{lwd}{
The width of line on the ROC, default=3.
}
  \item{col}{
The color of the curve, default = "black".
}
  \item{rho}{
The percentage of SNPs with effect on case/control, default = 1.
}
}
\value{
The ROC under PCC(infinity).
}
\references{
Liu, X., et al. Sample size determination for classifiers based on single-nucleotide polymorphisms. Biostatistics (2012), 13:2, 217-227.
}
\author{
Xinyu Liu
}
\examples{
m <- 10
alpha = 0.01
rho = 1 
theta1 <- rep(0.3,m)
h <- 0.2
theta2 <- theta1 - h
ROC.infinity.plot(theta1,theta2,alpha,rho=1)

###################################################################################
data(Hapmap51)
rho=1
ROC.infinity.plot(theta1 = Hapmap51$theta1,theta2=Hapmap51$theta2,low=-200, high=200, bin_num=10000, lty=1, lwd=3, col="black", rho=1)
}
