# Supplementary material for: Determination of sample size for a multi-class classifier based on single-nucleotide polymorphisms: a volume under the surface approach
Source: BMC Bioinformatics. 2014 Jun 14;15:190. doi: 10.1186/1471-2105-15-190 (PMC4071155; doi:10.1186/1471-2105-15-190)
Supplement: Additional file 2 — R package “SampleSizeSNP” in ZIP file. [file 1471-2105-15-190-S2.zip › SampleSizeSNP/man/ROC.n.plot.Rd]

\name{ROC.n.plot}
\alias{ROC.n.plot}
\title{
The ROC plot under the linear classifier.
}
\description{
The ROC plot under the linear classifier.
}
\usage{
ROC.n.plot(n1,n2,theta1,theta2,low=-200,high=200,bin_num=10000,alpha,lty=1,lwd=3,col="black",rho)
}
\arguments{
  \item{n1}{
The number of case group.
}
  \item{n2}{
The number of control group.
}
  \item{theta1}{
The MAF of case group.
}
  \item{theta2}{
The MAF of control group.
}
  \item{low}{
The lower level of the K, default = -200.
}
  \item{high}{
The upper level of the K, default = 200.
}
  \item{bin_num}{
The number of bins in the span of K, default = 10000.
}
  \item{alpha}{
The  significant level of choosing SNPs, default = 0.1.
}
  \item{lty}{
The style of the curve, default = 1.
}
  \item{lwd}{
The width of the curve, default =3.
}
  \item{col}{
The color of ROC, default = "black".
}
  \item{rho}{
The percentage of SNP with effect on case/control
}
}
\details{
The ROC under the linear classifier.
}
\value{
The ROC under the linear classifier.
}
\references{
Liu, X., et al. Sample size determination for classifiers based on single-nucleotide polymorphisms. Biostatistics (2012), 13:2, 217-227.
}
\author{
Xinyu Liu
}
\examples{
m <- 10
h <- 0.2
alpha = 0.1
theta1 <- rep(0.3, m)
theta2 <- theta1 - h
n1 <- 50
n2 <- 50
ROC.n.plot(n1,n2,theta1,theta2,low=-200,high=200,bin_num=10000,alpha,lty=1,lwd=3,col="black",rho=1)

######################################################
data(Hapmap51)
n1 <- 50
n2 <- 50
alpha = 0.1
rho = 1
ROC.n.plot(n1,n2,theta1=Hapmap51$theta1,theta2=Hapmap51$theta2,low=-200,high=200,bin_num=10000,alpha,lty=1,lwd=3,col="black",rho)
}
