# Supplementary material for: Determination of sample size for a multi-class classifier based on single-nucleotide polymorphisms: a volume under the surface approach
Source: BMC Bioinformatics. 2014 Jun 14;15:190. doi: 10.1186/1471-2105-15-190 (PMC4071155; doi:10.1186/1471-2105-15-190)
Supplement: Additional file 2 — R package “SampleSizeSNP” in ZIP file. [file 1471-2105-15-190-S2.zip › SampleSizeSNP/man/VUS.inf.Rd]

\name{VUS.inf}
\alias{VUS.inf}
\title{
Compute the volumn under hypersurface (VUS) under theoretical maximum PCC, VUS(inf).
}
\description{
Compute the volumn under hypersurface (VUS) under theoretical maximum PCC, VUS(inf).
}
\usage{VUS.inf(C,ll,Theta,kk,abserr)}
\arguments{
  \item{C}{Number of groups.}
  \item{ll}{Number of SNP's.}
  \item{Theta}{MAF matrix, with m rows and C columns.}
  \item{kk}{The number of random values generated to compute the integration by qhull method.}
  \item{abserr}{The cutoff of the error.}
}
\details{
Compute the volumn under hypersurface (VUS) under theoretical maximum PCC, VUS(inf).
}
\value{
VUS(inf) value.
}
\references{
Liu, X., et al. Sample size determination for classifiers based on single-nucleotide polymorphisms. Biostatistics (2012), 13:2, 217-227.
}
\author{
Xinyu Liu
}
\examples{
rho = 1
C=3
kk=100
U1=0.4
U2=0.49
Di=0.002
h = 0.1
ll = m = 50
abserr = 0.001
Theta <- Generate.Theta(C,m,U1,U2,h,Di,rho=1)$Theta
#VUS.inf(C,ll,Theta,kk,abserr) # 0.8685009
}
