# Supplementary material for: Determination of sample size for a multi-class classifier based on single-nucleotide polymorphisms: a volume under the surface approach
Source: BMC Bioinformatics. 2014 Jun 14;15:190. doi: 10.1186/1471-2105-15-190 (PMC4071155; doi:10.1186/1471-2105-15-190)
Supplement: Additional file 2 — R package “SampleSizeSNP” in ZIP file. [file 1471-2105-15-190-S2.zip › SampleSizeSNP/man/VUS.n.Rd]

\name{VUS.n}
\alias{VUS.n}
\title{
Compute the volumn under hypersurface (VUS) under linear classifier, VUS(n).
}
\description{
Compute the volumn under hypersurface (VUS) under linear classifier, VUS(n).
}
\usage{
VUS.n(C,Theta,alpha,N,m,rho,kk,abserr)
}
\arguments{
  \item{C}{Number of groups.}
  \item{Theta}{MAF matrix with m rows and C columns.}
  \item{alpha}{The significant level for Wald test.}
  \item{N}{Matrix for sample size, e.g. matrix(c(n1,n2,n3,...,nC),nrow=C).}
  \item{m}{Number of SNP's.}
  \item{rho}{The percentage of SNP's with effect on different groups, default = 1.}
  \item{kk}{The number of random values generated to compute the integration by qhull method.}
  \item{abserr}{The cutoff of the error.}
}
\details{
Compute the volumn under hypersurface (VUS) under linear classifier, VUS(n).
}
\value{
VUS(n) value.
}
\references{
Liu, X., et al. Sample size determination for classifiers based on single-nucleotide polymorphisms. Biostatistics (2012), 13:2, 217-227.
}
\author{
Xinyu Liu
}
\examples{
rho = 1
alpha=0.01
C=3
kk=100
U1=0.4
U2=0.49
Di=0.002
h = 0.1
ll = m = 50
abserr = 0.001
n = 100
N <- matrix(n,nrow=C,ncol=1)
Theta <- Generate.Theta(C,m,U1,U2,h,Di,rho=1)$Theta
#VUS.inf(C,ll,Theta,kk,abserr)              #0.8686977
#VUS.n(C,Theta,alpha,N,m,rho,kk,abserr)     #0.4959834
}
