# Supplementary material for: Determination of sample size for a multi-class classifier based on single-nucleotide polymorphisms: a volume under the surface approach
Source: BMC Bioinformatics. 2014 Jun 14;15:190. doi: 10.1186/1471-2105-15-190 (PMC4071155; doi:10.1186/1471-2105-15-190)
Supplement: Additional file 2 — R package “SampleSizeSNP” in ZIP file. [file 1471-2105-15-190-S2.zip › SampleSizeSNP/NAMESPACE]

import(mvtnorm,geometry,DEoptim,e1071,ROCR,pROC)
export(AUC.inf,AUC.n,Compute.MAF,Find.SS.AUC,Find.SS.PCC,PCC.inf.optimal,PCC.n.optimal,ROC.infinity.plot,ROC.n.plot,Generate.Theta,VUS.inf,VUS.n,Find.SS.VUS,ROC.4Figures,AUC.Simulation)
