# Supplementary material for: Determination of sample size for a multi-class classifier based on single-nucleotide polymorphisms: a volume under the surface approach
Source: BMC Bioinformatics. 2014 Jun 14;15:190. doi: 10.1186/1471-2105-15-190 (PMC4071155; doi:10.1186/1471-2105-15-190)
Supplement: Additional file 2 — R package “SampleSizeSNP” in ZIP file. [file 1471-2105-15-190-S2.zip › SampleSizeSNP/R/SampleSizeSNP.R]

### This file includes the R package used to do the sample size determination based on SNP, 
### including the probability of correct classification (PCC), decide the sample size needed
### based on the 
 
library(DEoptim)
library('e1071') 
library(ROCR)
library(pROC)
library(geometry)
library(mvtnorm)

###################################################################################################################################
## The two-class case, including the PCC(inf), PCC(n), AUC(inf), AUC(n), and sample sized determination 
## according to the PCC ( PCC(inf)-PCC(n) < gamma or PCC(n) > gamma ) and AUC ( AUC(inf)-AUC(n) < gamma or AUC(n) > gamma )

Check.theta <- function(theta1,theta2)
### the function will check that whether theta1 and theta2 can be used for further computation.
{
    if (missing(theta1) || missing(theta2))
    {
        stop("Neither theta1 nor theta2 can be missing.")
    }
    else if ( sum(is.nan(theta1)) >0  || sum(is.nan(theta2)) >0  )
    {
        stop("There is(are) NaN in theta1's or/and theta2's.")
    }
    else if ( !is.numeric(theta1) || !is.numeric(theta2) )
    {
        stop("All of the theta1's and theta2's should be numeric")
    }
    else if (length(theta1) != length(theta2))
    {
        stop("Theta1 and theta2 should have the same length.")
    }
    else if ( sum(theta1 <= 0) > 0 || sum(theta2 <= 0) >0)
    {
        stop("All of the theta1's and theta2's should be positive.")
    }
    else if ( sum(theta1 >= 1) > 0 || sum(theta2 >= 1) >0)
    {
        stop("All of the theta1's and theta2's should be smaller than 1, if not smaller than 0.5.")
    }
    else 
    {
        return(TRUE)
    }
}

Check.rho <- function(rho)
### check that rho is good. 
{
    if (is.nan(rho))
    {
        stop("Rho should not be NaN.")
    }
    else if (!is.numeric(rho))
    {
        stop("Rho should be numeric.")

    }
    else if (rho > 1 || rho < 0)
    {
        stop("Rho should be between 0 and 1.")
    }
    else
    {
        return(TRUE)
    }
}

Check.alpha <- function(alpha)
### check that alpha is good. 
{
    if (is.nan(alpha))
    {
        stop("Alpha should not be NaN.")
    }
    else if (!is.numeric(alpha))
    {
        stop("Alpha should be numeric.")

    }
    else if (alpha > 1 || alpha < 0)
    {
        stop("Alpha should be between 0 and 1.")
    }
    else
    {
        return(TRUE)
    }
}

Check.pi <- function(pi)
### check that pi is good. 
{
    if (is.nan(pi))
    {
        stop("Pi should not be NaN.")
    }
    else if (!is.numeric(pi))
    {
        stop("Pi should be numeric.")
    }
    else if (pi > 1 || pi < 0)
    {
        stop("Pi should be between 0 and 1.")
    }
    else
    {
        return(TRUE)
    }
}


Check.diff <- function(diff)
### check that diff is good. 
{
    if (is.nan(diff))
    {
        stop("Diff should not be NaN.")
    }
    else if (!is.numeric(diff))
    {
        stop("Diff should be numeric.")
    }
    else if (diff > 1 || diff < 0)
    {
        stop("Diff should be between 0 and 1.")
    }
    else
    {
        return(TRUE)
    }
}


Check.RequestDifference <- function(RequestDifference)
{
    if (! (RequestDifference == "TRUE" || RequestDifference == "FALSE"))
    {
        stop("RequestDifference should be either TRUE or FALSE.")
    }
    else
    {
        return(TRUE)
    }
}

Check.n <- function(n)
{
    if ( missing(n) )
    {
        stop("The sample size for is required.")
    }
    else if (is.nan(n))
    {
        stop("The sample size should not be NaN.")
    }
    else if (!is.numeric(n))
    {
        stop("The sample size should be a numeric value.")
    }
    else if ( n == Inf)
    {
        stop("Sample size can not be as large as infinity.")
    } 
    else if ( n <= 0)
    {
        stop("The sample size should be bigger than 0.")
    }
    else
    {
        return(TRUE)
    }
} 

Check.label <- function(label)
{
    if (missing(label))
    {
        stop("The label with the indication of case/control is required.")    
    }
    else if ( sum(is.nan(label)) >0 )    
    {
        stop("The label should not include NaN.")
    }
    else if ( !is.numeric(label) )
    {
        stop("The label should only include numeric values, the higher number corresponds to case group, and lower number corresponds to control group.")
    }
    else if ( length(unique(label)) > 2 )
    {
        stop("The label should only include two levels, the higher number corresponds to case group, and lower number corresponds to control group.")
    }
    else if ( length(unique(label))==1 )
    {
        stop("The label should inlude two levels, the higher number corresponds to case group, and lower number corresponds to control group.")
    }
    else
    {
        return(TRUE)
    }
}


Check.data <- function(data)
{
    if (missing(data))
    {
        stop("The SNP data is required.")
    }
    else if ( sum(is.nan(as.matrix(data,nrow=1))) >0 )
    {
        stop("The data should not include NaN.")
    }
    else if (!is.numeric(as.matrix(data,nrow=1)))
    {
        stop("The data should only include the numeric values.")
    }
    else if ( sum( !(unique(as.matrix(data,ncol=1)) %in% c(0,1,2) )) > 0 )
    {
        stop("The value in SNP data is the number of minor allele, so it can only be 0, 1, and 2.")
    }
    else 
    {
        return(TRUE)
    }
}

B_func <- function(theta1,theta2)
#### B function in the formula (2) of Section2.2. Please note that theta_1 and theta_2 are vectors.
#### We have to avoid 0. (By the definition of SNP, MAF is in (0.01, 0.5).)
{
    log( (theta1*(1-theta2)) / (theta2*(1-theta1)) ) 
}

Compute.ABCD.inf <- function(theta1,theta2,rho)
{
    b <- B_func(theta1,theta2)
    m <- length(theta1)
    m0 <- m*rho
    Af <- sum(2*b*theta1)
    Bf <- sqrt( sum(2*b**2*( theta1*(1-theta1) )) )
    Cf <- sum(2*b*theta2)
    Df <- sqrt( sum(2*b**2*( theta2*(1-theta2) )) )
    return(c(Af,Bf,Cf,Df))
}

SensSpec.inf <- function(K,theta1,theta2,rho)
#### The sensitivity and specifity under the case of pcc infinity.
{    
    m <- length(theta1)
    ABCD.inf <- Compute.ABCD.inf(theta1,theta2,rho)
    sensitivity <- pnorm( (ABCD.inf[1] - K)/ABCD.inf[2] ) 
    specificity <- pnorm( (K - ABCD.inf[3])/ABCD.inf[4] )
    return(c(sensitivity,specificity))
}

PCC.inf <- function(K,theta1,theta2,pi_1,rho)
#### Compute the PCC(infinity) under cutoff K.
{
    Results <- SensSpec.inf(K,theta1,theta2,rho)
    pi_1*Results[1] + (1-pi_1)*Results[2]
}

K_o <- function(a,b,c,d,pi_1)
### The optimal x value in the function pi_1*Phi( (a-x) / b ) + pi_2*Phi( (x-c)/d ), please look at Appendix.5 
###for details.
{
    pi_2 <- 1- pi_1
    Res1 <- ( (a*d**2 - c*b**2) - b*d*sqrt( (a-c)**2 + 2*(b**2-d**2)*log((pi_2*b)/(pi_1*d)) ) ) / ( d**2 - b**2 )
    return(Res1)
}

PCC.inf.optimal <- function(theta1,theta2,pi_1,rho)
#### Compute the optimal PCC(infinity).
{
    if (Check.theta(theta1,theta2)&&Check.pi(pi_1)&&Check.rho(rho))
    {
        ABCD.inf <- Compute.ABCD.inf(theta1,theta2,rho)
        x_inf <- K_o(ABCD.inf[1],ABCD.inf[2],ABCD.inf[3],ABCD.inf[4],pi_1)
        PCC_inf_1v <- function(K) {PCC.inf(K,theta1,theta2,pi_1,rho)}
        optim(x_inf,PCC_inf_1v,control = list(fnscale=-1),method="BFGS" )$value
    }
}

AUC.inf <- function(theta1,theta2,rho)
{
    if (Check.theta(theta1,theta2)&&Check.rho(rho))
    {
        ABCD.inf <- Compute.ABCD.inf(theta1,theta2,rho)
        f <- function(t){ exp( -(t+ABCD.inf[3])**2/(2*ABCD.inf[4]**2) )/(ABCD.inf[4]*sqrt(2*pi))*pnorm((ABCD.inf[1]+t)/ABCD.inf[2])    }
        integrate(f,lower=-Inf,upper=Inf)[[1]]
    }
}

Compute_Power <- function(n1,n2,theta.1,theta.2,alpha)
#### the power function (formula is shown in Appendix.3). It computes one power for each SNP locus.
#### But this time, the theta1 and theta2 are singluar, instead of vector.
{
    lambda_square = (n1+n2)*(theta.1-theta.2)**2/( theta.1*(1-theta.1) + theta.2*(1-theta.2) )
    thetam = (n1*theta.1+n2*theta.2)/(n1+n2)
    stat2 = qchisq(1-alpha,1) -(n1+n2)*(theta.1-theta.2)**2*( 1/(thetam*(1-thetam) + thetam*(1-thetam)) - 1/(theta.1*(1-theta.1) + theta.2*(1-theta.2)) )
    #stat2 = 2*thetam*(1-thetam)*qchisq(1-alpha,1)/( theta1*(1-theta1) + theta2*(1-theta2) )
    #stat2 = qchisq(1-alpha,1)
    power = 1-pchisq(stat2,1,ncp=lambda_square)
    return(power)
}

Compute.ABCD.n <- function(n1,n2,theta1,theta2,alpha,rho)
{
    B <- B_func(theta1,theta2)  
    An <- 0
    Bn <- 0
    Cn <- 0
    Dn <- 0
    m <- length(theta1)
    for ( i in 1:m)
    {
        POWER = Compute_Power(n1,n2,theta1[i],theta2[i],alpha)
        b_t <- rho*POWER + (1-rho)*alpha
        An <- An + 2*theta1[i]*B[i]*b_t
        Cn <- Cn + 2*theta2[i]*B[i]*b_t
        Bn <- Bn + B[i]**2*( 2*theta1[i]*(1-theta1[i])*b_t + 4*theta1[i]**2*b_t*(1-b_t) )
        Dn <- Dn + B[i]**2*( 2*theta2[i]*(1-theta2[i])*b_t + 4*theta2[i]**2*b_t*(1-b_t) )
    }   
    return(c(An,sqrt(Bn),Cn,sqrt(Dn)))        
}

SensSpec.n <- function(k_pcc_n,n1,n2,theta1,theta2,alpha,rho)
### compute sensitivity and specificity of pcc(n) under threshold k_pcc_n.
{   
    ABCD.n <- Compute.ABCD.n(n1,n2,theta1,theta2,alpha,rho)
    specificity <- pnorm((k_pcc_n - ABCD.n[3])/ABCD.n[4]) 
    sensitivity <- pnorm((ABCD.n[1] -k_pcc_n )/ABCD.n[2])
    return(c(sensitivity, specificity)) 
}

PCC.n <- function(K,n1,pi_1,theta1,theta2,alpha,rho)
#### Compute the PCC(n) under cutoff K.
{
    ratio <- pi_1/(1-pi_1)
    Results <- SensSpec.n(K,n1,n1/ratio,theta1,theta2,alpha,rho)
    pi_1*Results[1] + (1-pi_1)*Results[2]
}

PCC.n.optimal <- function(n1,theta1,theta2,pi_1,alpha,rho)
#### Compute the optimal PCC(infinity).
{
    if (Check.theta(theta1,theta2)&&Check.pi(pi_1)&&Check.rho(rho)&&Check.alpha(alpha)&&Check.n(n1))
    {
        ratio <- pi_1/(1-pi_1)
        ABCD.n <- Compute.ABCD.n(n1,n1/ratio,theta1,theta2,alpha,rho)
        x_n <- K_o(ABCD.n[1],ABCD.n[2],ABCD.n[3],ABCD.n[4],pi_1)
        PCC_n_1v <- function(K) {PCC.n(K,n1,pi_1,theta1,theta2,alpha,rho)}
        optim(x_n,PCC_n_1v,control = list(fnscale=-1),method="BFGS" )$value
    }
}

PCC.diff <- function(RequestDifference,n1,pi_1,theta1,theta2,alpha,rho)
#### The difference between PCC(infinity) and PCC(n).
{
    PCC_inf <- PCC.inf.optimal(theta1,theta2,pi_1,rho)
    PCC_n_f <- PCC.n.optimal(n1,theta1,theta2,pi_1,alpha,rho)
    if (RequestDifference)
    {
        Di = PCC_inf-PCC_n_f
    }
    else
    {
        Di <- 1-PCC_n_f
    }
    return(max(Di,0))
}

Find.SS.PCC <- function(RequestDifference,diff,pi_1,theta1,theta2,alpha,rho)
#### compute the sample size needed for given the threshold of gamma(diff).
#### please look at the third paragraph of Section3.1 for the details of the algorithm.
#### please be note that ratio=n1/n2.
{
    if (Check.RequestDifference(RequestDifference)&&Check.diff(diff)&&Check.theta(theta1,theta2)&&Check.pi(pi_1)&&Check.rho(rho)&&Check.alpha(alpha))
    {
        ratio <- pi_1/(1-pi_1)  
        PCC_inf <- PCC.inf.optimal(theta1,theta2,pi_1,rho)
        PCC_n_hope <- 1- diff
        PCC_n_lowest <- PCC.n.optimal(1,theta1,theta2,pi_1,alpha,rho)

        if (!RequestDifference && PCC_inf <= PCC_n_hope)
        {
            stop(paste("The theoretical max value of PCC(n) ",PCC_inf,",is smaller than the requested PCC(n), ",PCC_n_hope,"."))
        }
        else if ( (RequestDifference && ((PCC_inf-diff) < PCC_n_lowest)) || (!RequestDifference && (PCC_n_hope < PCC_n_lowest)))
        {
            stop("The desired PCC(n) is lower than the theoretical lowest value, which is ",PCC_n_lowest, ".")
        }
        else
        {
            Di = 1 ### the difference between the PCC(inf) and PCC(n).
            ns = 1
            nl = 5000000
            while ( nl-ns > 1 )
            {
                n_mid = round((nl+ns)/2)
                Di_mid = PCC.diff(RequestDifference,n_mid,pi_1,theta1,theta2,alpha,rho)
                Di1 = PCC.diff(RequestDifference,ns,pi_1,theta1,theta2,alpha,rho)
                Di2 = PCC.diff(RequestDifference,nl,pi_1,theta1,theta2,alpha,rho)
                if ( (Di1-diff)*(Di_mid-diff) < 0 ){nl=n_mid }
                else {ns=n_mid}
            }
            return(nl+nl/ratio)
        }   
    }
}

AUC.n <- function(n1,n2,theta1,theta2,alpha,rho)
{
    if (Check.theta(theta1,theta2)&&Check.rho(rho)&&Check.alpha(alpha)&&Check.n(n1)&&Check.n(n2))
    {
        ABCD.n <- Compute.ABCD.n(n1,n2,theta1,theta2,alpha,rho)
        f <- function(t){ exp( -(t+ABCD.n[3])**2/(2*ABCD.n[4]**2) )/(ABCD.n[4]*sqrt(2*pi))*pnorm((ABCD.n[1]+t)/ABCD.n[2])    }
        integrate(f,lower=-Inf,upper=Inf)[[1]]
    }
}


AUC.diff <- function(RequestDifference, n1,n2,theta1,theta2,alpha,rho)
#### The difference between AUC(infinity) and AUC(n).
{
    AUC_inf <- AUC.inf(theta1,theta2,rho)
    AUC_n <- AUC.n(n1,n2,theta1,theta2,alpha,rho)
    if (RequestDifference)
    {
        Di = AUC_inf - AUC_n
    }
    else
    {
        Di = 1- AUC_n
    }
    return(max(Di,0))
}

Find.SS.AUC <- function(RequestDifference,diff,pi_1,theta1,theta2,alpha,rho)
#### compute the sample size needed for given the threshold of gamma(diff).
{
    if (Check.RequestDifference(RequestDifference)&&Check.diff(diff)&&Check.theta(theta1,theta2)&&Check.pi(pi_1)&&Check.rho(rho)&&Check.alpha(alpha))
    {
        ratio <- pi_1/(1-pi_1)
        AUC_inf <- AUC.inf(theta1,theta2,rho)
        AUC_n_hope <- 1- diff
        AUC_n_lowest <- AUC.n(1,1,theta1,theta2,alpha,rho)

        if (!RequestDifference && AUC_inf <= AUC_n_hope)
        { 
            stop(paste("The theoretical max value of AUC(n) ",AUC_inf,", is smaller than the requested AUC(n), ",AUC_n_hope,"."))
        }
        else if ( (RequestDifference && ((AUC_inf-diff) < AUC_n_lowest)) || (!RequestDifference && (AUC_n_hope < AUC_n_lowest)))
        {
            stop("The desired AUC(n) is lower than the theoretical lowest value, which is ",AUC_n_lowest, ".")
        }
        else
        {
            Di = 1 ### the difference between the AUC(inf) and AUC(n).
            ns = 1
            nl = 5000000
            while ( nl-ns > 1 )
            {
                n_mid = round((nl+ns)/2)
                Di_mid = AUC.diff(RequestDifference,n_mid,n_mid/ratio,theta1,theta2,alpha,rho)
                Di1 = AUC.diff(RequestDifference,ns,ns/ratio,theta1,theta2,alpha,rho)
                Di2 = AUC.diff(RequestDifference,nl,nl/ratio,theta1,theta2,alpha,rho)
                if ( (Di1-diff)*(Di_mid-diff) < 0 ){nl=n_mid }
                else {ns=n_mid}
            }
            return(nl+nl/ratio)
        }
    }   
}

Compute.MAF <- function(data,label)
### please be note that we assume that the higher label corresponds to the case (sensitivity), while the lower
### label corresponds to the control (specificity).
{
    if (Check.data(data) && Check.label(label))
    { 
        m <- dim(data)[2]
        Uni <- unique(label)
        smaller <- Uni[order(Uni)][1]
        larger <- Uni[order(Uni)][2]
        smaller.num <- sum(label==smaller)
        larger.num <- sum(label==larger)    
        
        theta1 <- matrix(NA,nrow=1,ncol=m)
        theta2 <- matrix(NA,nrow=1,ncol=m)
        for ( i in 1:m )
        {
            contigency_tab = table(rbind(matrix(c(0,1,2,0,1,2),nrow=6,ncol=1),matrix(data[,i],ncol=1)),rbind(matrix(c(smaller,smaller,smaller,larger,larger,larger),nrow=6,ncol=1),matrix(label,ncol=1))) 
            ##contigency table for one column and y.
            theta2[1,i] = (2*contigency_tab[3,1]+contigency_tab[2,1])/(2*sum(contigency_tab[,1])) ### smaller label, specificity.
            theta1[1,i] = (2*contigency_tab[3,2]+contigency_tab[2,2])/(2*sum(contigency_tab[,2])) ### larger label, sensitivity.
        }
        results <- c()
        results$theta1 <- theta1
        results$theta2 <- theta2
        return(results)
    }
}

###################################################################################################################################
## The following part computes the VUS(n), VUS(inf) and sample size determination according to VUS ( VUS(inf) - VUS(n) > gamma ).
Generate.Theta <- function(C,m,U1,U2,h,Di,rho)
### this function will produce the theta value needed to generate the sample data.
### In this program, the theta_1 ~ U(U1,U2), h1,h2 ~ U(h-Di,h+Di), theta_2 = theta_1 - h1,
### theta_3 = theta_2 - h2, and so on.
{
    Theta_mat <- matrix(NA,nrow=m,ncol=C) ##the matrix to store theta's, each column corresponds to one theta.
    significant_index <- matrix(NA,nrow=m,ncol=1)
    for (i in 1:m)
    {
        if (runif(1) < rho)
        {

            Theta_mat[i,1] <- runif(1,min=U1,max=U2)
            for (j in 2:C)
            {
                Diff <- runif(1,min=(h-Di),max=(h+Di))
                Theta_mat[i,j] <- Theta_mat[i,(j-1)] - Diff
            }
            significant_index[i,1] = 1
        }
        else
        {
            Theta_mat[i,] <- runif(C,min=0.1,max=0.4)
            significant_index[i,1] = 0
        }
    }
    Out <- list()
    Out$Theta <- Theta_mat
    Out$significant_index <- significant_index
    Out
}

B.Multi <- function(C,ll,Theta)
### Compute the B value, inpute are the three theta vectors, output are the three B functions.
{
    B_mat <- array(NA,dim=c(C,C,ll))
    for (i in 1:C)
    {
        for (j in 1:C)
        {
            B_mat[i,j,] <- log( (Theta[,i]*(1-Theta[,j])) / (Theta[,j]*(1-Theta[,i])) )
        }
    }
    B_mat
}

Compute_Power.Multi <- function(n1,n2,theta1,theta2,alpha)
#### the power function (formula is shown in Appendix.3). It computes one power for each SNP locos.
#### But this time, the theta1 and theta2 are vectors.
{
    lambda_square = (n1+n2)*(theta1-theta2)**2/( theta1*(1-theta1) + theta2*(1-theta2) )
    thetam = (n1*theta1+n2*theta2)/(n1+n2)
    stat2 = qchisq(1-alpha,1) -(n1+n2)*(theta1-theta2)**2*( 1/(thetam*(1-thetam) + thetam*(1-thetam)) - 1/(theta1*(1-theta1) + theta2*(1-theta2)) )
    power = 1-pchisq(stat2,1,ncp=lambda_square)
    return(power)
}

Eta_t_func <- function(theta1,theta2,alpha,n1,n2,rho)
### the eta value for theta1 and theta2, please be note that the .
{
    power <- Compute_Power.Multi(n1,n2,theta1,theta2,alpha)
    B_t <- rho*power + (1-rho)*alpha
    matrix(B_t,ncol=1)
}

Eta_mat_func <- function(C,Theta,alpha,N,m,rho)
{
    #B <- B.Multi(C,m,Theta)
    Eta_mat <- array(NA,dim=c(C,C,m))
    for (i in 1:C)
    {
        for (j in 1:C)
        {
            Eta_mat[i,j,] <- Eta_t_func(Theta[,i],Theta[,j],alpha,N[i,],N[j,],rho)
        }
    }
    Eta_mat
}


Mu_func_inf <- function(C,ll,B,Theta)
### Compute the three mu values
{
    #B_mat <- B.Multi(C,ll,Theta)
    Mu_mat <- matrix(NA,nrow=C,ncol=C)
    Mu_mat2 <- matrix(NA,nrow=C,ncol=(C-1))

    for (i in 1:C)
    {
        for (j in 1:C)
        {
            Mu_mat[i,j] <- 2*t(Theta[,i])%*%B[i,j,]
        }
    }
    for (k in 1:C)
    {
        Mu_mat2[k,] <- Mu_mat[k,(Mu_mat[k,]!=0)]
    }
    Mu_mat2
}

Mu_func_n <- function(C,ll,B,Eta,Theta)
### Compute the three mu values
{
    #B_mat <- B.Multi(C,ll,Theta)
    Mu_mat <- matrix(NA,nrow=C,ncol=C)
    Mu_mat2 <- matrix(NA,nrow=C,ncol=(C-1))

    for (i in 1:C)
    {
        for (j in 1:C)
        {
            Mu_mat[i,j] <- 2*t(Theta[,i])%*%(B[i,j,]*Eta[i,j,])
        }
    }
    for (k in 1:C)
    {
        Mu_mat2[k,] <- Mu_mat[k,(Mu_mat[k,]!=0)]
    }
    Mu_mat2
}

Sigma_func_inf <- function(C,ll,B,Theta)
### Compute the Sigma values
{
    #B_mat <- B.Multi(C,ll,Theta)
    Sigma_mat <- array(NA,dim=c(C,C,C))
    Sigma_mat2 <- array(NA,dim=c((C-1),(C-1),C))
    for (i in 1:C) #the sigma matrix is i*j, each sigma matrix stored in one k.
    {
        for (j in 1:C)
        {
            for (k in 1:C)
            {
                Sigma_mat[i,j,k] <- 2*t( Theta[,k]*(1-Theta[,k]) )%*%(B[k,i,]*B[k,j,])
            }
        }
    }
    for (l in 1:C)
    {

        Sigma_mat2[,,l] <- Sigma_mat[(1:C)!=l,(1:C)!=l,l]
    }
    Sigma_mat2
}

Compute_Eww <- function(n,theta1,theta2,theta3,alpha)
#### this function is used to compute the E(w_{k,k'}w_{k,k''}), it is P(reject H0_{k,k'} and reject H0_{k,k''})
#### = 1 - (1-power(k,k')) - (1-power(k,k'')) + (1-power(k,k',k''))
{
    mu1 <- sqrt(2*n)*(theta1-theta2)/sqrt(theta1*(1-theta1)+theta2*(1-theta2))
    mu2 <- sqrt(2*n)*(theta1-theta3)/sqrt(theta1*(1-theta1)+theta3*(1-theta3))
    mu <- as.vector(c(mu1,mu2))
    c12 <- theta1*(1-theta1)/sqrt(( theta1*(1-theta1)+theta2*(1-theta2) )*( theta1*(1-theta1)+theta3*(1-theta3) ) )
    sigma <- matrix(c(1,c12,c12,1),nrow=2,ncol=2)
    threshold <- qnorm(1-alpha/2)
    r21 <- pmvnorm(lower=as.vector(c(-Inf,threshold)),upper=as.vector(c(-threshold,Inf)),mean=mu,sigma=sigma)[[1]]
    r22 <- pmvnorm(lower=as.vector(c(-Inf,-Inf)),upper=as.vector(c(-threshold,-threshold)),mean=mu,sigma=sigma)[[1]]
    r23 <- pmvnorm(lower=as.vector(c(threshold,threshold)),upper=as.vector(c(Inf,Inf)),mean=mu,sigma=sigma)[[1]]
    r24 <- pmvnorm(lower=as.vector(c(threshold,-Inf)),upper=as.vector(c(Inf,-threshold)),mean=mu,sigma=sigma)[[1]]
    r21+r22+r23+r24
}

Sigma_func_n <- function(n,C,m,B,Eta,Theta,alpha)
### Compute the Sigma values 
{
    #B_mat <- B.Multi(C,ll,Theta)
    Sigma_mat <- array(NA,dim=c(C,C,C))
    Sigma_mat2 <- array(NA,dim=c((C-1),(C-1),C))
    for (i in 1:C) #the sigma matrix is i*j, each sigma matrix stored in one k.
    {
        for (j in 1:C)
        {
            for (k in 1:C)
            {
                if (i != j)
                {
                
                    Eww <- matrix(NA,nrow=m,ncol=1)
                    for (w in 1:m)
                    {
                        Eww[w,1] <- Compute_Eww(n,Theta[w,k],Theta[w,i],Theta[w,j],alpha)
                    }   
                    Sigma_mat[i,j,k] <- t( 2*Theta[,k]*(1-Theta[,k]) + 4*Theta[,k]^2 )%*%( B[k,i,]*B[k,j,]*Eww ) - 4*t(Theta[,k]*B[k,i,]*Eta[k,i,])%*%(Theta[,k]*B[k,j,]*Eta[k,j,])
                }
                else
                {
                 
                    Sigma_mat[i,j,k] <- t(B[k,i,]^2)%*%( 2*Theta[,k]*(1-Theta[,k])*Eta[k,i,] + 4*Theta[,k]^2*Eta[k,i,]*(1-Eta[k,i,]) )
                }    
            }
        }
    }
    for (l in 1:C)
    {

        Sigma_mat2[,,l] <- Sigma_mat[(1:C)!=l,(1:C)!=l,l]
    }
    Sigma_mat2
}

Generate_K_func <- function(C)
#### this function will generate the threshold K.
{
    K_mat <- array( 0,dim=c( (C-1), (C-1), C ) )
    for (i in 1:(C-1))
    {
        for (j in 1:(C-1))
        {
            if (i >= j)
            {
                K_mat[i,j,1] <- 1
            }
        }
    }
    for (k in 2:C)
    {
        K_mat[,,k] <- K_mat[,,(k-1)]
        K_mat[,(k-1),k] <- K_mat[,(k-1),(k-1)] - 1
        K_mat[(k-1),(k-1),k] <- K_mat[(k-1),(k-1),k]-1
    }
    K_mat
}

Xi_func <- function(K,C,Mu_mat,Sigma_mat,transK,upper)
### compute the C Xi_ii function, which is P(correct classification|belongs to group i)
### Here K is a vector (matrix with one column).
{
    Xi_mat <- matrix(NA,nrow=C,ncol=1)
    for (i in 1:C)
    {
        lower <- as.vector(transK[,,i]%*%K)
        Xi_mat[i,1] <- pmvnorm(lower=lower,upper=rep(Inf,(C-1)),mean=Mu_mat[i,],sigma=Sigma_mat[,,i])[[1]]
    }
    Xi_mat
}

Compute_Xi <- function(K_mat,C,Mu,Sigma,transK,upper)
{
    Xi_mat <- matrix(NA,nrow=dim(K_mat)[1],ncol=C)
    for (i in 1:dim(K_mat)[1])
    {
        Xi_mat[i,] <- Xi_func(K_mat[i,],C,Mu,Sigma,transK,upper)
    }
    Xi_mat
}

RandomK <- function(C,Mu,Sigma,ms,kk)
#### select K's randomly, according to the bivariate distribution functions.
{
    transK = Generate_K_func(C)
    K_mat = matrix(NA,nrow=(C*kk),ncol=(C-1))
    num = 1
    for (i in 1:C)
    {
        transK_inv = solve(transK[,,i])
        max_sig = max(Sigma[,,i])
        for (k in 1:kk)
        {
            K_mat[num,] <- transK_inv%*%matrix(rmvnorm(1,Mu[i,],ms*max_sig*diag(C-1)),ncol=1)
	          #K_mat[num,] <- transK_inv%*%matrix(rmvnorm(1,Mu[i,],5*Sigma[,,i]),ncol=1)
            num = num + 1
        }
    }
    K_mat
}

Xi_base <- function(Xi)
# give a base to Xi (one of conponents is 0) to compute the volume.
{
    rownum <- dim(Xi)[1]
    colnum <- dim(Xi)[2]
    Xi2 <- Xi
    for (i in 1:rownum)
    {
        Xi2[i,colnum] <- 0
    }
    rbind(Xi,Xi2)
}


Compute_ms <- function(C,Mu,Sigma,transK,upper,ms,kk)
{
    K_mat <- RandomK(C,Mu,Sigma,ms,kk)
    Xi_list <- Compute_Xi(K_mat,C,Mu,Sigma,transK,upper)
    max_list = c()
    min_list = c()
    for (i in 1:C)
    {
        max_list = c(max_list,max(Xi_list[,i]))
        min_list = c(min_list,min(Xi_list[,i]))
    }
    rownum <- dim(K_mat)[1]
    UseList <- matrix(NA,nrow=rownum,ncol=1)

    for (i in 1:rownum)
    {
        val <- min(Xi_list[i,])
        if (val <= 0 || is.na(val))
        {
            UseList[i,1] <- 0
        }
        else
        {
            UseList[i,1] <- val # the pheromone of each Xi, and K
        }
    }
    #print(length(UseList))
    #print(sum(UseList > 0.000001))
    res <- c()
    res$max_list <- max_list
    res$min_list <- min_list
    res$Xi_list <- Xi_list
    res$K_mat <- K_mat
    res$UseList <- UseList
    res
}

Select.K.AntColony <- function(C,Mu,Sigma,ll,Kmat,Ximat,transK,Theta)
# Ant Colony algorithm and evolutionary algorithm
{
    rownum <- dim(Kmat)[1]
    NewK_list <- matrix(NA,nrow=round(rownum/2),ncol=C-1)
    NewK_list2 <- matrix(NA,nrow=round(rownum/2),ncol=C-1)    
    UseList <- matrix(NA,nrow=round(rownum/2),ncol=1)
    max_sig <- max(Sigma)
    for (i in 1:round(rownum/2))
    {
        val <- min(Ximat[i,])
        if (val <= 0 || is.na(val))
        {
            UseList[i,1] <- 0
        }
        else
        { 
            UseList[i,1] <- val # the pheromone of each Xi, and K
        } 
    }
    if (sum(UseList) < 0.00000001)
    {
        UseList <- 1
    }
    #print(length(UseList))
    #print(sum(UseList > 0.00001))
    position <- sample(1:round(rownum/2),rownum,replace=TRUE,prob=UseList) # used to generate new points and mutation
    position2 <- sample(1:round(rownum/2),rownum,replace=TRUE,prob=UseList) # used to build next generation
    for (i in 1:round(rownum/2))
    {
        if (runif(1) < 0.1)
        {
            mut <-  matrix(rmvnorm(1,rep(0,C-1),max_sig/2*diag(C-1)),nrow=1)
        }
        else
        {    
            mut <- matrix(0,nrow=1,ncol=C-1)
        } 
        NewK_list[i,] <- Kmat[position[i],] + matrix(rmvnorm(1,rep(0,C-1),max_sig/10*diag(C-1)),nrow=1) + mut
        NewK_list2[i,] <- (Kmat[i,]+Kmat[position2[i],])/2
    }
    NewXi_list <- Compute_Xi(NewK_list,C,Mu,Sigma,transK,upper)
    NewXi_list2 <- Compute_Xi(NewK_list2,C,Mu,Sigma,transK,upper)
    res <- c()
    res$Ximat <- rbind(Ximat,NewXi_list,NewXi_list2)
    res$K_mat <- rbind(Kmat,NewK_list,NewK_list2)
    res 
}

VUS <- function(C,Mu,Sigma,ll,Theta,ms,kk,abserr)
{
    transK = Generate_K_func(C)
    upper = rep(Inf,C)
    Xi_total = c()
    Xi_res = Compute_ms(C,Mu,Sigma,transK,upper,ms,kk)
    Xi_list = Xi_res$Xi_list
    K_mat <- Xi_res$K_mat
    #while ( (sum(Xi_res$UseList > 0.000001) == 0 || max(Xi_res$min_list) > 0.000001 || min(Xi_res$max_list) < 1-0.000001) && ms < 10)
    #{
    #    ms = 1.1*ms
        Xi_res = Compute_ms(C,Mu,Sigma,transK,upper,ms,kk)
        Xi_list = rbind(Xi_list,Xi_res$Xi_list)
        K_mat = rbind(K_mat,Xi_res$K_mat)
    #}
    VUS_list = c(0)
    VUS_list = c(VUS_list,convhulln(Xi_base(Xi_list),option=c("FA","Pp","Qt"))$vol)
    
    j = 2
    while (abs(VUS_list[j]-VUS_list[j-1]) > abserr)
    {   
        res <- Select.K.AntColony(C,Mu,Sigma,ll,K_mat,Xi_list,transK,Theta)
        K_mat <- res$K_mat
        Xi_list <- res$Ximat
        VUS_list = c(VUS_list,convhulln(Xi_base(res$Ximat),option=c("FA","Pp","Qt"))$vol)
        j = j + 1
    }
    VUS_list[length(VUS_list)]
}

VUS.inf <- function(C,ll,Theta,kk,abserr)
{
    ms <- 5
    B_inf <- B.Multi(C,ll,Theta)
    Mu_inf <- Mu_func_inf(C,ll,B_inf,Theta)
    Sigma_inf <- Sigma_func_inf(C,ll,B_inf,Theta)
    VUS(C,Mu_inf,Sigma_inf,ll,Theta,ms,kk,abserr)
}

VUS.n <- function(C,Theta,alpha,N,m,rho,kk,abserr)
{
    B_n <- B.Multi(C,m,Theta)
    Eta_n <- Eta_mat_func(C,Theta,alpha,N,m,rho)
    Mu_n <- Mu_func_n(C,m,B_n,Eta_n,Theta)
    Sigma_n <- Sigma_func_n(N[1,1],C,m,B_n,Eta_n,Theta,alpha)
    VUS(C,Mu_n,Sigma_n,m,Theta,ms=5,kk,abserr)
}

VUS.diff <- function(VUS_inf,n,C,Theta,alpha,m,kk,rho,abserr)
#### The difference between VUS(infinity) and VUS(n).
{
    N <- matrix(n,nrow=C,ncol=1)
    #VUS_inf <- VUS_inf(C,m,Theta,kk)
    VUS_n <- VUS.n(C,Theta,alpha,N,m,rho,kk,abserr)
    Di = VUS_inf - VUS_n
    return(max(Di,0))
}

Find.SS.VUS <- function(diff,C,Theta,alpha,m,kk,rho,abserr)
#### compute the sample size needed for given the threshold of gamma(diff).
{
    Di = 1 ### the difference between the AUC(inf) and AUC(n).
    ns = 1
    nl = 50000
    VUS_inf <- VUS.inf(C,ll,Theta,kk,abserr)
    #print(VUS_inf)
    while ( nl-ns > 1 )
    {
        n_mid = round((nl+ns)/2)
        Di_mid = VUS.diff(VUS_inf,n_mid,C,Theta,alpha,m,kk,rho,abserr)
        Di1 = VUS.diff(VUS_inf,ns,C,Theta,alpha,m,kk,rho,abserr)
        Di2 = VUS.diff(VUS_inf,nl,C,Theta,alpha,m,kk,rho,abserr)
        if ( (Di1-diff)*(Di_mid-diff) < 0 ){nl=n_mid }
        else {ns=n_mid}
        #print(n_mid)
    }
    return(nl)
}

Compute.MAF.Multi <- function(data,label)
### please be note that we assume that the higher label corresponds to the case (sensitivity), while the lower
### label corresponds to the control (specificity).
{
    m <- dim(data)[2]
    Uni <- unique(label)
    C <- length(Uni)
    Theta <- matrix(NA,nrow=m,ncol=C)

    for ( i in 1:m )
    {
        contigency_tab = table(rbind(matrix(rep(0:2,C),nrow=(C*3),ncol=1),matrix(data[,i],ncol=1)),rbind(matrix(rep(0:(C-1),each=3),nrow=(C*3),ncol=1),matrix(label,ncol=1)))
        ##contigency table for one column and y.
        for ( j in 1:C )
        {
            Theta[i,j] = (2*contigency_tab[3,j]+contigency_tab[2,j])/(2*sum(contigency_tab[,2]))
        }
    }
    return(Theta)
}

######################################################################################################
#### From this part, the Monte Carlo simulation for two classes classification will be made.
######################################################################################################

Simulation_MC <- function(theta1,theta2,n1,n2,m,rho)
### make the simulation to generate the Case-Control, training-validating data.
### this time, I try to use the seed for random number.
{
    Case_T_mat = matrix(NA,nrow = n1, ncol = m)
    Control_T_mat = matrix(NA,nrow = n2, ncol = m)
    Case_V_mat = matrix(NA,nrow = n1, ncol = m)
    Control_V_mat = matrix(NA,nrow = n2, ncol = m)
    #### this part assigns the value for each group.
    #### each cell is assigned by 0,1,2 in multinomial distribution.
    significant_index = matrix(NA,1,m) #to indicate the column index for actually significant effect.

    for (i in 1:m)
    {       
        rand_case   =  rbinom(2*n1,2,theta1) 
        Case_V_mat[,i]    = rand_case[1:n1]
        Case_T_mat[,i]    = rand_case[(n1+1):(2*n1)]
        rand_control = rbinom(2*n2,2,theta2) 
        Control_V_mat[,i] = rand_control[1:n2]
        Control_T_mat[,i] = rand_control[(n2+1):(2*n2)]
    }
    out <- list()
    out$Control_V <- Control_V_mat
    out$Control_T <- Control_T_mat
    out$Case_V <- Case_V_mat
    out$Case_T <- Case_T_mat
    #out$significant_real <- Theta_Res$significant_index
    #out$theta_1 <- Theta_Res$theta_1_list
    #out$theta_2 <- Theta_Res$theta_2_list
    out
}


Significant_SNP_MC <- function(theta1,theta2,n1,n2,m,rho,h,alpha)
### this function find the significant SNP's with the mariginal effect on case-control, together with the K value.
{
    Simulation_Res <- Simulation_MC(theta1,theta2,n1,n2,m,rho)
    T_mat = rbind(Simulation_Res$Case_T,Simulation_Res$Control_T)
    y = rbind(matrix(1,nrow=n1,ncol=1),matrix(0,nrow=n2,ncol=1))
    significant_tested = matrix(0,nrow=m,ncol=1) #index for the tested significant effect. 
    theta1_hat_list <- matrix(NA,nrow=m,ncol=1)
    theta2_hat_list <- matrix(NA,nrow=m,ncol=1)
    #### this part test the significance of marginal effect of each column on case-control results.
    for (ii in 1:m)
    {   
        contigency_tab = table(rbind(matrix(c(0,1,2,0,1,2),nrow=6,ncol=1),matrix(T_mat[,ii],ncol=1)),rbind(matrix(c(0,0,0,1,1,1),nrow=6,ncol=1),matrix(y,ncol=1))) 
            #contigency table for one column and y.
        theta1_hat = (2*contigency_tab[3,2]+contigency_tab[2,2])/(2*n1+6)
        theta2_hat = (2*contigency_tab[3,1]+contigency_tab[2,1])/(2*n2+6)
        theta1_hat_list[ii,1] <- theta1_hat
        theta2_hat_list[ii,1] <- theta2_hat
        theta1_hat2 = (2*contigency_tab[3,2]+contigency_tab[2,2]-3)/(2*n1)
        theta2_hat2 = (2*contigency_tab[3,1]+contigency_tab[2,1]-3)/(2*n2)
        theta10_hat=theta20_hat=(theta1_hat*n1+theta2_hat*n2)/(n1+n2)
        if (theta10_hat == 0 ) {significant_tested[ii,1] = 0}
        else
        {
            stat = (n1+n2)*( theta1_hat2-theta2_hat2 )**2/( theta10_hat*(1-theta10_hat) + (theta20_hat*(1-theta20_hat)) )
            if (stat > qchisq(1-alpha,1))
            {
                significant_tested[ii,1] = 1     
            }
        }
    }
    #print(sum(significant_tested)/m) # if rho = 0, it is the the type I error, which should be around alpha
                          # if rho = 1, it is the 1-type II error, which is the power.
    out <- list()
    #out$theta_1_list <- Simulation_Res$theta_1
    #out$theta_2_list <- Simulation_Res$theta_2
    out$Control_T <- Simulation_Res$Control_T
    out$Case_T <- Simulation_Res$Case_T 
    out$T_mat <- T_mat
    out$y <- y
    out$significant_tested <- significant_tested
    out$significant_real <- Simulation_Res$significant_index
    out$Control_V <- Simulation_Res$Control_V
    out$Case_V <- Simulation_Res$Case_V
    out$Test <- rbind( Simulation_Res$Case_V, Simulation_Res$Control_V)
    out$theta1_hat_list <- theta1_hat_list
    out$theta2_hat_list <- theta2_hat_list
    b_hat_list <- B_func(theta1_hat_list,theta2_hat_list)
    out$b_hat_list <- b_hat_list
    out
}


PCC_SVM <- function(significant_SNP,m,pi_1,pi_2)
### this program compute the PCC by SVM. 
{
    y=significant_SNP$y
    if (sum( significant_SNP$significant_tested ) == 0) {pred <- matrix(0,ncol=1,nrow=dim(significant_SNP$Test))[1]}
    else
    {
        TrainData <- significant_SNP$T_mat[,seq(1:m)[significant_SNP$significant_tested==1]]
        TestData <- significant_SNP$Test[,seq(1:m)[significant_SNP$significant_tested==1]]
        
        model <- svm(TrainData, y)
        pred <- matrix(predict(model, TestData),ncol=1)
    }
    pred
}


PCC_SVM2 <- function(significant_SNP,pi_1,pi_2)
### this program compute the PCC by SVM. 
{
    y=significant_SNP$y
    TrainData <- significant_SNP$T_mat
    TestData <- significant_SNP$Test        
    model <- svm(TrainData, y)
    pred <- matrix(predict(model, TestData),ncol=1)
    pred
}

Compute_PCC_n_Training <- function(k,significant_SNP,n1,n2,pi_1,pi_2)
#### this program will do the optimization for PCC(n) in MC. It will deal with the 
#### training data, and get the PCC_n corresponding to k.
{
    PCC_n <- 0
    Case_tested = matrix(NA,1,n1)
    Control_tested = matrix(NA,1,n2)
    for (i in 1:n1)
    {
        val <- sum(significant_SNP$Case_T[i,]*significant_SNP$significant_tested*significant_SNP$b_hat_list)
        #print(val)
        if (val >= k)
        {
            Case_tested[1,i] = 1 # is case
        }
        else
        {
            Case_tested[1,i] = 0 # not case
        }
    }
    for (i in 1:n2)
    {
        val2 <- sum(significant_SNP$Control_T[i,]*significant_SNP$significant_tested*significant_SNP$b_hat_list)
        if (val2 < k)
        {
            Control_tested[1,i] = 1 # is control
        }
        else
        {
            Control_tested[1,i] = 0 # not control
        }
    }
    PCC_n <- pi_2*sum(Control_tested)/n2+pi_1*sum(Case_tested)/n1
    return(-PCC_n)
}


Compute_PCC_n_Validating <- function(significant_SNP,n1,n2,pi_1,pi_2)
#### this program will do the optimization for PCC(n) in MC. It will deal with the 
#### training data, and get the PCC_n corresponding to k.
{
    PCC_n <- 0
    Case_tested = matrix(NA,1,n1)
    Control_tested = matrix(NA,1,n2)
    b_list <- B_func(significant_SNP$theta_1_list,significant_SNP$theta_2_list)
    PCC.list <- matrix(NA,ncol=(n1+n2),nrow=1)
    for (i in 1:n1)
    {
        val <- sum(significant_SNP$Case_V[i,]*significant_SNP$significant_tested*significant_SNP$b_hat_list)
        PCC.list[1,i] <- val

    }

    for (i in 1:n2)
    {
        val2 <- sum(significant_SNP$Control_V[i,]*significant_SNP$significant_tested*significant_SNP$b_hat_list)
        PCC.list[1,(n1+i)] <- val2
    }
    return(PCC.list)
}

ROC.infinity.plot <- function(theta1,theta2,low=-200,high=200,bin_num=10000,lty=1,lwd=3,col="black",rho)
#### compute the sensitivity and specificity under different threshold k_pcc_inf
{
    if (Check.theta(theta1,theta2)&&Check.rho(rho))
    {
        SS_mat <- matrix(NA,nrow=bin_num,ncol=3)
        bin <- (high-low)/bin_num
        for (i in 1:bin_num)
        {
            k_val <- low + i*bin
            SS_mat[i,1] <- k_val
            SS_mat[i,2:3] <- SensSpec.inf(k_val,theta1,theta2,rho)
        }
        plot(1-SS_mat[,3],SS_mat[,2],type="l",xlim=c(0,1),ylim=c(0,1),xlab="False positive rate",col=col,ylab="Average true positive rate",lty=lty,lwd=lwd)
        par(new=T)
        abline(a=0,b=1)
        grid()
    }
}

ROC.n.plot <- function(n1,n2,theta1,theta2,low=-200,high=200,bin_num=10000,alpha,lty=1,lwd=3,col="black",rho)
#### compute the sensitivity and specificity under different threshold k_pcc_inf
{
    if (Check.theta(theta1,theta2)&&Check.rho(rho)&&Check.alpha(alpha)&&Check.n(n1)&&Check.n(n2))
    {
        SS_mat <- matrix(NA,nrow=bin_num,ncol=3)
        bin <- (high-low)/bin_num
        for (i in 1:bin_num)
        {
            k_val <- low + i*bin
            SS_mat[i,1] <- k_val
            SS_mat[i,2:3] <- SensSpec.n(k_val,n1,n2,theta1,theta2,alpha,rho)    
        }
        plot(1-SS_mat[,3],SS_mat[,2],type="l",xlim=c(0,1),ylim=c(0,1),lty=lty,lwd=lwd,xlab="False positive rate",ylab="Average true positive rate",col=col)
        par(new=T)
        abline(a=0,b=1)
        grid()
    }
}

ROC.4Figures <- function(Plot,theta1,theta2,h,m,ll,n1,n2,low,high,bin_num,alpha,pi_1,pi_2,rho,kkk)
### this function will make four ROC figures from PCC_formula, PCC_inf, PCC_MC, PCC_SVM.
### It will also compute the AUC_infinity, AUC_n_formula, AUC_n_MC, AUC_n_SVM.
{
    B_list <- B_func(theta1,theta2)
    pred.pcc.list <- c()
    lab.pcc.list <- c()
    pred.svm.list <- c()
    AUC.pcc.list <- matrix(NA,nrow=kkk,ncol=1)
    AUC.svm.list <- matrix(NA,nrow=kkk,ncol=1)

    for (j in 1:kkk)
    {
        significant_SNP <- Significant_SNP_MC(theta1,theta2,n1,n2,m,rho,h,alpha)
        prediction.pcc <- Compute_PCC_n_Validating(significant_SNP,n1,n2,pi_1,pi_2)
        prediction.svm <- PCC_SVM2(significant_SNP,pi_1,pi_2) 
        labels.pcc <- cbind(matrix(1,ncol=n1,nrow=1),matrix(0,ncol=n2,nrow=1))
        # 1--specivicity;  2--sensitivity.
        pred.pcc <- c()
        pred.svm <- c()
        lab.pcc <- c()
        for (i in 1:(n1+n2))
        {
            pred.pcc <- c(pred.pcc,prediction.pcc[1,i])
            pred.svm <- c(pred.svm, prediction.svm[i])
            lab.pcc <- c(lab.pcc,labels.pcc[1,i])
        }

        AUC.pcc.list[j,1] <- auc(lab.pcc,pred.pcc)
        AUC.svm.list[j,1] <- auc(lab.pcc,pred.svm)
        pred.pcc.list[[j]] <- pred.pcc
        pred.svm.list[[j]] <- pred.svm
        lab.pcc.list[[j]] <- lab.pcc  
    }
    p.pcc.list <- prediction(pred.pcc.list, lab.pcc.list)
    perf.pcc <- performance(p.pcc.list,"tpr","fpr")
    if ( Plot )
    {
        plot(perf.pcc,col="grey82",lty=2,ylab="Average true positive rate")
        plot(perf.pcc,lwd=3,avg="vertical",spread.estimate="boxplot",add=TRUE,ylab="Average true positive rate")
        par(new=T)
        p.svm.list <- prediction(pred.svm.list, lab.pcc.list)
        perf.svm <- performance(p.svm.list,"tpr","fpr")
        plot(perf.svm,lwd=3,avg="vertical",add=FALSE,ylab="Average true positive rate",lty=3)
        par(new=T)
        ROC.n.plot(n1,n2,theta1,theta2,low=-200,high=200,bin_num=10000,alpha,lty=2,lwd=3,col="black",rho)
        par(new=T)
        ROC.infinity.plot(theta1,theta2,low=-200,high=200,bin_num=10000,lty=4,lwd=3,col="black",rho)
        legend(0.6,0.3,c('ROC_MC','ROC_formula','ROC_SVM','ROC_inf'),lwd=3,lty=c(1,2,3,4))
    }
    #AUC_infinity <- AUC.inf(theta1,theta2,rho)[[1]]
    #AUC_n_formula <- AUC.n(n1,n2,theta1,theta2,alpha,rho)[[1]]
    #c("AUC_infinity",round(AUC_infinity,4),"AUC_n_formula",round(AUC_n_formula,4),"AUC_n_MC",round(mean(AUC.pcc.list),4),"AUC_n_SVM",round(mean(AUC.svm.list),4))
}

AUC.Simulation <- function(h_list,m_list,alpha_list,n_list,low,high,bin_num,pi_1,rho,kkk)
{
    mm = 1
    for (h in h_list) 
    {
        for (m in m_list)
        {
            for (alpha in alpha_list)
            {   
                for (n in n_list)
                {
                    theta1 <-  rep(0.3,m)
                    theta2 <- theta1 - h      
                    n1 <- n
                    n2 <- n
                    pi_2 <- 1 - pi_1         
                    res <- ROC.4Figures(Plot=F,theta1,theta2,h,m,ll,n1,n2,low,high,bin_num,alpha,pi_1,pi_2,rho,kkk)
                    print(c(h,m,alpha,n,res))
                    mm = mm + 1
                }
            }
        }
    }
}


#################################################################################################################################
##############################################################################################
#### This part will do the Monte Carlo simulation for multiclass classification
Simulation_MC.Multi <- function(C,N,m,rho,Theta,theta_0,alpha)
{
    Simulate_T_mat <- matrix(NA,nrow=sum(N),ncol=m)
    Simulate_V_mat <- matrix(NA,nrow=sum(N),ncol=m)
    significant_index = matrix(NA,1,m) #to indicate the column index for actually significant effect.
    indicator_list <- c()
    for (k in 1:C)
    {
        indicator_list <- c(indicator_list,rep((k-1),N[k]))
    }

    for (i in 1:m)
    {
        beginP <- 1
        if (runif(1) < rho)
        {
            for (l in 1:C)
            {
                significant_index[1,i] = 1
                simulated <- rbinom((N[l,1]*2),2,Theta[i,l])
                Simulate_T_mat[beginP:(beginP+N[l]-1),i] <- simulated[1:N[l,1]]               #rbinom(N[l,1],2,Theta[i,l])
                Simulate_V_mat[beginP:(beginP+N[l]-1),i] <- simulated[(N[l,1]+1):(2*N[l,1])]  #rbinom(N[l,1],2,Theta[i,l])
                beginP <- beginP + N[l,]
            }
        }
        else
        {
            theta <- runif(1,theta_0-0.15,theta_0+0.15)
            Simulate_T_mat[,i] <- rbinom(sum(N),2,theta)
            Simulate_V_mat[,i] <- rbinom(sum(N),2,theta)
        }
    }
    out <- list()
    out$Simulate_T_mat <- Simulate_T_mat
    out$Simulate_V_mat <- Simulate_V_mat
    out$significant_real <- significant_index
    out$indicator <- indicator_list
    out
}

Significant_SNP_MC.Multi <- function(C,N,m,rho,Theta,theta_0,alpha)
### this function find the significant SNP's with the mariginal effect on c1-c2-c3.
{
    Simulation <- Simulation_MC.Multi(C,N,m,rho,Theta,theta_0,alpha)
    y = Simulation$indicator
    significant_tested = array(0,dim=c(C,C,m)) #index for the tested significant effect, w12,w13,w23
    Theta_hat <- matrix(NA,nrow=m,ncol=C)
    Theta_hat2 <- matrix(NA,nrow=m,ncol=C)
    Simulate_T_mat <- Simulation$Simulate_T_mat
    #### this part test the significance of marginal effect of each column on case-control results.
    for (ii in 1:m)
    {
        beginP <- 1
        for (j in 1:C)
        {
            contigency_tab = table(rbind(matrix(rep(0:2,C),nrow=(C*3),ncol=1),matrix(Simulate_T_mat[,ii],ncol=1)),rbind(matrix(rep(0:(C-1),each=3),nrow=(C*3),ncol=1),matrix(y,ncol=1)))
            n=mean(N)
            Theta_hat[ii,j] = (2*contigency_tab[3,j]+contigency_tab[2,j])/(2*n+6)
            Theta_hat2[ii,j] = (2*contigency_tab[3,j]+contigency_tab[2,j]-3)/(2*n)
        }

        for (i in 1:C)
        {
            for (k in 1:C)
            {
                theta0_hat <- (Theta_hat[ii,i] + Theta_hat[ii,k])/2
                if (theta0_hat == 0) {significant_tested[i,k,ii] = 0}
                else
                {
                    stat = (N[i,1]+N[k,1])*( Theta_hat2[ii,i]-Theta_hat2[ii,k] )**2/( theta0_hat*(1-theta0_hat) + (theta0_hat*(1-theta0_hat)) )
                    if (stat > qchisq(1-alpha,1) )
                    {
                        significant_tested[i,k,ii] = 1
                    }
                }
            }
        }
    }
    out <- list()
    out$significant_tested <- significant_tested
    out$significant_real <- Simulation$indicator
    out$Simulate_T_mat <- Simulation$Simulate_T_mat
    out$Simulate_V_mat <- Simulation$Simulate_V_mat
    out$Theta_hat <- Theta_hat
    out$b_hat_mat <- B.Multi(C,m,Theta_hat)
    out$y <- y
    out
}

ValuesK <- function(significant_SNP,C,N,rr)
### this function will compute the
{
    indicator <- significant_SNP$significant_real
    K_mat <- matrix( NA, nrow=(sum(N)*C), ncol=(C-1) )
    transK <- Generate_K_func(C)

    for (i in 1:sum(N))
    {
        groupNum <- significant_SNP$significant_real[i]
        for (j in 1:C)
        {
            value_list <- c()
            for (k in 1:C)
            {
                if (j != k)
                {
                    value_list <- c( value_list,sum( significant_SNP$Simulate_V_mat[i,]*significant_SNP$significant_tested[j,k,]*significant_SNP$b_hat_mat[j,k,] ) )
                }
            }
            groupNum <- indicator[i]+1
            K_mat[(j-1)*sum(N)+i,] <- solve(transK[,,groupNum])%*%matrix(value_list,ncol=1)
        }
    }
    #K_mat2 <- matrix(NA,nrow=rr*sum(N)*C,ncol=(C-1))
    #for ( ii in 1:(sum(N)*C))
    #{
    #    begP <- rr*(ii-1)+1
    #    endP <- begP + rr - 1
    #    K_mat2[begP:endP,]  <- rmvnorm(n=rr,mean=K_mat[ii,],diag(0.01,nrow=(C-1),ncol=(C-1)))
    #}
    #K_mat_t <- rbind(K_mat,K_mat2)
    K_mat
}

Compute_Xi_MC <- function(Kt,C,significant_SNP,transK,N)
#### this program will compute 3 Xi values under different K's.
{
    #transK <- Generate_K_func(C)
    Tested_res <- matrix(NA,nrow=sum(N),ncol=1)
    indicator <- significant_SNP$significant_real

    for (i in 1:sum(N))
    {
        groupNum <- indicator[i] + 1
        value_mat <- matrix(NA,nrow=C,ncol=(C-1))
        for (j in 1:C)
        {
            value_list <- c()
            for (k in 1:C)
            {
                if (j != k)
                {
                    #value_list <- c( value_list,sum(significant_SNP$Simulate_T_mat[i,]*significant_SNP$significant_tested[j,k,]*significant_SNP$b_hat_mat[j,k,]))
                    value_list <- c( value_list,sum(significant_SNP$Simulate_V_mat[i,]*significant_SNP$significant_tested[j,k,]*significant_SNP$b_hat_mat[j,k,]))
                }
            }
            value_mat[j,] <- value_list
        }

        if ( !(sum(value_mat[groupNum,] > transK[,,groupNum]%*%Kt) == (C-1)) ) #|| is.na(sum(value_mat[groupNum,] > transK[,,groupNum]%*%Kt)) )
        {
            Tested_res[i,1] <- 0
        }
        else
        {
            Tested_res[i,1] <- 1
        }
    }

    Xi_mat <- matrix(NA,nrow=C,ncol=1)
    beginP <- 1
    for (l in 1:C)
    {
        Xi_mat[l,1] <- sum(Tested_res[beginP:(beginP+N[l,1]-1),1])/N[l,1]
        beginP <- beginP + N[l,1]
    }
    Xi_mat
}

Compute_VUS_MC <- function(C,significant_SNP,N,rr)
{
    transK <- Generate_K_func(C)
    K_list <- unique(ValuesK(significant_SNP,C,N,rr))
    K_len <- dim(K_list)[1]
    Xi_mat <- matrix(NA,nrow=K_len,ncol=C)
    Xi_mat2 <- matrix(NA,nrow=K_len,ncol=C)

    for (i in 1:K_len)
    {
        Xi_mat[i,] <- Compute_Xi_MC(K_list[i,],C,significant_SNP,transK,N)
        Xi_mat2[i,] <- Xi_mat[i,]
    }
    Xi_mat2[,1] <- 0
    Xi_mat_t <- rbind(Xi_mat,Xi_mat2)

    uni_list <- matrix(NA,nrow=1,ncol=C)
    for (mm in 1:C)
    {
        uni_list[1,mm] <- length(unique(Xi_mat[,mm]))
    }
    if (dim(unique(Xi_mat_t))[1] < (C+1) | sum(uni_list < 2) > 0)
    {
        return(1/factorial(C))
    }
    else
    {
        convhulln(unique(Xi_mat_t),option="FA")$vol
    }
}


VUS.n.repeat <- function(C,N,m,rho,Theta,theta_0,alpha,kkk,rr)
{
    A <- c()
    for (i in 1:kkk)
    {
        significant_SNP <- Significant_SNP_MC.Multi(C,N,m,rho,Theta,theta_0,alpha)
        A <- c(A,Compute_VUS_MC(C,significant_SNP,N,rr))
        #print(A)
    }
    mean(A)
}
